# Supplementary material for: The Velvet Complex Is Essential for Sclerotia Formation and Virulence in Sclerotinia sclerotiorum
Source: J Fungi (Basel). 2025 Nov 1;11(11):786. doi: 10.3390/jof11110786 (PMC12653243; doi:10.3390/jof11110786)
Supplement: Supplementary file 1 [file jof-11-00786-s001.zip]

Archive with 2 entries (2 files):
- jof-3946736-supplementary.pdf
- Supplemental Table S2.xlsx
