# Supplementary material for: The Velvet Complex Is Essential for Sclerotia Formation and Virulence in Sclerotinia sclerotiorum
Source: J Fungi (Basel). 2025 Nov 1;11(11):786. doi: 10.3390/jof11110786 (PMC12653243; doi:10.3390/jof11110786)
Supplement: Supplementary file 1 [file jof-11-00786-s001.zip › Supplemental Table S2.xlsx]

## Sheet: Overview
	Supplementary Table S2 to "The velvet complex is essential for sclerotia formation and virulence in Sclerotinia sclerotiorum"
	S2a	Differential expression analysis between Ssvel1-2_5d vs Ssvel1-2_3d performed with DESeq2 for genes in S. sclerotiorum genome (ASM185786v1)
	S2b	Differential expression analysis between SsWT_5d vs SsWT_3d performed with DESeq2 for genes in S. sclerotiorum genome (ASM185786v1)
	S2c	Differential expression analysis between Ssvel1-2_3d vs SsWT_3d performed with DESeq2 for genes in S. sclerotiorum genome (ASM185786v1)
	S2d	Differential expression analysis between Ssvel1-2_5d vs SsWT_5d performed with DESeq2 for genes in S. sclerotiorum genome (ASM185786v1)

## Sheet: S2a
Table S2a Differential expression analysis between Ssvel1-2_5d vs Ssvel1-2_3d performed with DESeq2 for genes in S. sclerotiorum genome (ASM185786v1)
Gene_id	log2FoldChange	padj	Ssvel1-2_3d_1	Ssvel1-2_3d_2	Ssvel1-2_3d_3	Ssvel1-2_5d_1	Ssvel1-2_5d_2	Ssvel1-2_5d_3
gene:EFG00022765028	-0.262775	0.557367	52	40	49	33	41	44
gene:EFG00022765029	0.580834	0.76596	2	1	2	3	2	2
gene:sscle_011605	-0.411103	0.856039	8	3	0	4	4	0
gene:sscle_011610	2.01305	0.159417	3	0	3	14	5	4
gene:sscle_011615	0.20816	0.753475	26	23	19	39	22	18
gene:sscle_011620	-0.104821	0.90886	18	11	8	12	11	12
gene:sscle_011625	-0.155556	0.946584	5	0	2	2	3	1
gene:sscle_011630	0.79455	0.156287	20	16	15	36	29	23
gene:sscle_011635	0.379645	0.817534	3	3	3	6	4	1
gene:sscle_011640	0.604178	0.218152	39	42	35	91	45	39
gene:sscle_011645	0.574335	0.333645	17	25	22	43	19	35
gene:sscle_011650	0.701197	0.252223	22	12	16	29	20	33
gene:sscle_011655	0.506912	0.150793	81	67	62	131	75	93
gene:sscle_011660	-0.0900548	0.852646	71	55	60	83	43	49
gene:sscle_011665	0.490712	0.00987068	466	413	317	546	519	616
gene:sscle_011670	0.54863	0.556832	8	7	6	11	10	10
gene:sscle_011675	-0.888174	0.713363	2	3	1	1	0	2
gene:sscle_011680	0.413226	0.857374	2	1	1	2	1	2
gene:sscle_011685	-0.78519	0.744034	4	5	0	4	1	0
gene:sscle_011690	0.453516	0.64255	13	10	4	15	7	15
gene:sscle_011695	2.57823	0.339243	1	0	0	3	1	2
gene:sscle_011700	0.558587	0.406635	10	18	14	24	18	20
gene:sscle_011705	-0.299038	0.515051	71	45	43	48	45	36
gene:sscle_011710	-1.08398	0.668845	2	3	2	0	0	3
gene:sscle_011715	0.417011	0.245732	45	68	70	89	72	84
gene:sscle_011720	0.509982	0.259594	38	25	31	50	40	44
gene:sscle_011725	0.853699	0.0792758	23	18	20	37	33	39
gene:sscle_011730	0.417316	0.482214	34	28	15	40	38	25
gene:sscle_011735	0.575826	0.356014	31	17	19	49	21	30
gene:sscle_011740	0.223906	0.680467	59	26	41	64	45	38
gene:sscle_011745	1.1282	0.085313	9	15	8	26	27	18
gene:sscle_011750	-0.212892	0.829873	14	12	8	12	4	14
gene:sscle_011755	0.364726	0.50902	52	28	34	64	54	28
gene:sscle_011760	0.167935	0.792486	74	69	22	78	72	36
gene:sscle_011765	0.858426	0.259245	18	7	8	29	15	18
gene:sscle_011770	0.72835	0.73613	3	4	0	6	5	0
gene:sscle_011775	1.30957	0.0907034	10	6	7	28	18	12
gene:sscle_011780	0.745825	0.386455	8	6	8	15	11	11
gene:sscle_011785	-1.48745	0.478995	2	5	2	2	1	0
gene:sscle_011790	-0.626036	0.664224	3	4	7	4	3	2
gene:sscle_011795	-0.0244084	0.986157	4	5	13	11	7	3
gene:sscle_011800	0.37461	0.840927	5	4	0	3	6	2
gene:sscle_011805	0.101277	0.966302	2	1	3	3	0	3
gene:sscle_011810	0.850578	0.248238	19	10	10	39	17	16
gene:sscle_011815	-0.216275	0.903511	2	5	3	4	3	1
gene:sscle_011820	-0.0709786	0.869735	70	77	68	92	57	55
gene:sscle_011825	0.143209	0.747978	42	51	51	66	47	46
gene:sscle_011830	0.023051	0.98112	15	12	14	21	14	7
gene:sscle_011835	0.768643	0.107098	19	29	22	36	43	40
gene:sscle_011840	0.213338	0.852646	9	7	6	13	4	7
gene:sscle_011845	0.825792	0.600672	3	5	1	8	6	1
gene:sscle_011850	0.105399	0.924157	8	7	7	7	9	7
gene:sscle_011855	0.883822	0.530196	2	1	7	5	7	5
gene:sscle_011860	0.857687	0.305849	9	6	7	16	14	11
gene:sscle_011865	0.246078	0.617402	36	35	38	57	34	37
gene:sscle_011870	-1.54163	1.02045e-09	244	337	313	132	94	81
gene:sscle_011875	0.649293	0.299823	18	13	14	30	21	20
gene:sscle_011880	0.132468	0.886951	14	7	12	17	9	11
gene:sscle_011885	-0.432728	0.618118	14	13	10	11	10	6
gene:sscle_011890	0.568504	0.0622805	141	110	90	215	137	153
gene:sscle_011895	-0.596516	0.153442	46	66	47	33	37	35
gene:sscle_011900	1.31368	0.31809	3	1	5	11	7	3
gene:sscle_011905	0.778233	0.428784	9	6	6	18	11	5
gene:sscle_011910	0.563982	0.311349	19	20	27	43	30	25
gene:sscle_011915	-0.328809	0.516686	34	37	40	30	36	22
gene:sscle_011920	1.06784	0.844842	0	0	0	0	1	0
gene:sscle_011925	0.394002	0.801196	0	7	7	7	8	3
gene:sscle_011930	0.0340475	0.993751	3	0	0	1	2	0
gene:sscle_011935	0.767695	0.0407835	52	51	30	78	71	78
gene:sscle_011940	0.337928	0.637586	16	17	20	35	15	17
gene:sscle_011945	0.919869	0.0514958	52	34	19	62	77	58
gene:sscle_011950	0.0362967	0.968002	11	12	15	12	17	11
gene:sscle_011955	-0.984046	0.0543658	36	50	45	31	21	14
gene:sscle_011960	1.22937	0.459954	2	2	1	5	4	2
gene:sscle_011965	0.873349	0.10564	21	15	18	41	32	26
gene:sscle_011970	1.93376	0.0691828	2	2	5	15	10	7
gene:sscle_011975	-0.371273	0.588856	22	22	15	17	15	14
gene:sscle_011980	0.598367	0.108142	81	63	60	144	87	78
gene:sscle_011985	-0.0375148	0.958426	18	17	23	16	20	21
gene:sscle_011990	0.651421	0.114566	37	31	32	62	48	46
gene:sscle_011995	1.06071	0.295761	3	7	5	15	10	6
gene:sscle_012000	1.22765	0.096705	11	9	8	17	14	37
gene:sscle_012005	1.12694	2.86225e-07	109	105	122	281	209	242
gene:sscle_012010	0.52945	0.545112	17	6	9	21	10	15
gene:sscle_012015	1.18578	0.0223365	23	11	18	45	34	39
gene:sscle_012020	0.728599	0.13363	28	22	20	42	43	32
gene:sscle_012025	1.67173	0.494178	1	0	1	3	1	2
gene:sscle_012030	0.685365	0.397033	6	12	9	15	11	18
gene:sscle_012035	1.04595	0.145993	17	6	14	37	20	19
gene:sscle_012040	1.8419	0.00618894	13	7	6	42	27	21
gene:sscle_012045	-0.042905	0.96288	10	17	12	17	13	9
gene:sscle_012050	0.538452	0.0767812	134	112	76	181	149	137
gene:sscle_012055	0.166515	0.859055	18	11	6	14	13	13
gene:sscle_012060	-0.246696	0.80571	24	6	13	14	6	16
gene:sscle_012065	0.0608368	0.888445	69	81	62	93	75	53
gene:sscle_012070	0.515722	0.382723	33	33	14	51	29	33
gene:sscle_012075	-1.26417	0.256813	9	7	13	4	7	1
gene:sscle_012080	0.672022	0.802466	1	3	0	4	2	0
gene:sscle_012085	0.0433301	0.932399	96	55	49	86	61	59
gene:sscle_012090	0.382003	0.712445	10	6	6	13	7	7
gene:sscle_012095	2.14493	0.255462	0	4	0	2	8	6
gene:sscle_012100	2.5389	0.122786	0	2	1	6	4	6
gene:sscle_012105	0.7017	0.198637	33	18	20	48	27	38
gene:sscle_012110	0.856892	0.0670328	21	29	22	55	37	40
gene:sscle_012115	-0.0960917	0.749236	110	142	132	116	109	135
gene:sscle_012120	-0.910986	0.606092	5	2	3	2	1	2
gene:sscle_012125	0.242721	0.840927	5	6	7	11	7	3
gene:sscle_012130	0.53877	0.476667	14	9	11	21	18	12
gene:sscle_012135	-0.900172	0.804897	0	1	3	2	0	0
gene:sscle_012140	2.90894	0.175323	0	2	0	10	1	3
gene:sscle_012145	0.561963	0.479558	8	10	10	13	17	13
gene:sscle_012150	0.0868811	0.880858	46	42	22	36	43	37
gene:sscle_012155	0.419586	0.379228	48	27	51	74	47	48
gene:sscle_012160	0.816368	0.255319	13	14	8	30	14	19
gene:sscle_012165	0.693789	0.397033	11	12	7	24	10	14
gene:sscle_012170	-1.82054	0.726342	2	0	0	0	0	0
gene:sscle_012175	NA	NA	0	0	0	0	0	0
gene:sscle_012180	0.412666	0.337595	137	98	56	172	123	93
gene:sscle_012185	0.39978	0.0744928	165	142	137	214	194	176
gene:sscle_012190	0.325894	0.708513	8	8	14	11	11	16
gene:sscle_012195	0.614016	0.586129	6	4	6	12	6	5
gene:sscle_012200	1.09555	0.250429	8	7	2	13	11	13
gene:sscle_012205	1.03488	0.23474	6	6	7	14	8	17
gene:sscle_012210	-0.121369	0.861124	17	22	23	17	17	25
gene:sscle_012215	0.0762354	0.974762	4	2	0	2	2	2
gene:sscle_012220	-0.0424453	0.98401	2	4	4	5	0	4
gene:sscle_012225	0.106686	0.94144	4	5	4	5	3	5
gene:sscle_012230	0.570516	0.790279	3	0	2	2	3	2
gene:sscle_012235	-0.4971	0.617682	13	11	7	12	5	5
gene:sscle_012240	0.794206	0.352225	5	14	7	12	15	18
gene:sscle_012245	-0.251401	0.687191	21	23	25	23	19	17
gene:sscle_012250	0.308843	0.688422	19	9	13	21	15	16
gene:sscle_012255	0.12724	0.883268	24	14	21	37	19	9
gene:sscle_012260	0.580756	0.286246	23	21	17	36	27	28
gene:sscle_012265	0.645361	0.350066	13	22	9	29	23	17
gene:sscle_012270	-0.268412	0.694591	40	17	24	29	22	16
gene:sscle_012275	0.37883	0.625095	23	11	9	20	15	22
gene:sscle_012280	0.47303	0.721607	2	9	3	4	7	9
gene:sscle_012285	1.13215	0.596751	0	2	2	2	5	1
gene:sscle_012290	1.07979	0.366167	5	3	4	15	5	4
gene:sscle_012295	0.646323	0.317815	22	17	16	45	23	18
gene:sscle_012300	-0.0130573	0.98112	58920	30818	23910	35907	41110	35607
gene:sscle_012305	0.241494	0.698746	56323	28279	20582	33156	59294	31898
gene:sscle_012310	-0.0419864	0.879245	210453	122210	108050	134721	144398	148951
gene:sscle_012315	-0.121101	0.645533	238134	140976	116221	152885	153456	149108
gene:sscle_012320	-0.109724	0.797365	253413	144186	119038	157502	164688	156611
gene:sscle_012325	-0.204865	0.693901	622858	313040	263270	370856	364122	305442
gene:sscle_012330	-0.148225	0.538137	608746	410365	312243	429996	394534	376829
gene:sscle_012335	-0.0919667	0.712445	566944	404041	304020	466011	370367	359885
gene:sscle_012340	-0.13793	0.564172	592078	401468	310786	428023	393511	363870
gene:sscle_012345	0.11016	0.713845	106	114	109	110	107	139
gene:sscle_012350	0.102292	0.971623	2	0	3	2	0	3
gene:sscle_012355	0.744493	0.127253	36	24	19	43	51	37
gene:sscle_012360	-0.284578	0.648989	26	22	27	14	23	26
gene:sscle_012365	0.220725	0.876444	4	5	4	4	3	7
gene:sscle_012370	0.613283	0.105203	39	38	41	65	66	50
gene:sscle_012375	-0.957349	0.350064	12	7	9	6	4	4
gene:sscle_012380	-2.30098	0.649112	0	3	0	0	0	0
gene:sscle_012385	0.284277	0.785842	8	5	8	10	7	9
gene:sscle_012390	0.791089	0.00763066	83	85	57	138	110	143
gene:sscle_012395	-0.900065	0.669868	2	4	2	2	2	0
gene:sscle_012400	1.08143	0.423829	4	4	2	13	2	5
gene:sscle_012405	1.24759	0.510531	2	1	1	5	3	1
gene:sscle_012410	0.464739	0.666843	9	7	4	12	9	5
gene:sscle_012415	1.21512	0.501385	3	2	0	5	3	3
gene:sscle_012420	-0.688129	0.462744	13	7	16	8	10	4
gene:sscle_012425	0.291084	0.745862	29	28	13	59	18	10
gene:sscle_012430	1.79899	0.16718	4	1	2	11	3	10
gene:sscle_012435	0.585184	0.38138	36	18	22	63	32	18
gene:sscle_012440	2.44011	0.286438	0	2	0	4	5	1
gene:sscle_012445	-0.477886	0.3206	45	39	36	29	34	22
gene:sscle_012450	0.806048	0.58631	2	2	4	6	3	4
gene:sscle_012455	0.106068	0.986157	0	0	1	0	1	0
gene:sscle_012460	1.1293	0.411608	2	2	5	2	8	9
gene:sscle_012465	-0.244511	0.371723	174	133	178	159	125	125
gene:sscle_012470	1.86425	0.227523	2	3	2	14	10	0
gene:sscle_012475	0.481163	0.730081	4	1	8	4	6	9
gene:sscle_012480	1.06742	0.00969932	29	28	25	63	67	44
gene:sscle_012485	-0.891899	0.207708	34	13	21	14	11	11
gene:sscle_012490	1.20793	0.237228	5	5	3	9	13	7
gene:sscle_012495	1.98729	0.701116	0	0	0	0	1	1
gene:sscle_012500	0.355518	0.879547	8	0	0	4	4	2
gene:sscle_012505	0.155148	0.772519	28	27	30	32	28	35
gene:sscle_012510	0.871072	0.0791506	57	21	36	93	51	64
gene:sscle_012515	0.77823	0.0432983	60	41	40	102	79	61
gene:sscle_012520	0.552133	0.658704	9	7	1	13	6	6
gene:sscle_012525	0.584324	0.47781	14	23	5	16	21	27
gene:sscle_012530	-1.47168	0.384091	9	7	2	0	1	5
gene:sscle_012535	1.33258	0.47374	3	0	2	6	5	1
gene:sscle_012540	2.57355	0.196139	0	1	1	5	4	2
gene:sscle_012545	1.91709	0.712337	0	0	0	2	0	0
gene:sscle_012550	0.58568	0.083467	71	64	50	110	91	76
gene:sscle_012555	0.675036	0.366493	9	9	15	24	16	14
gene:sscle_012560	1.10034	0.451713	3	3	1	4	6	4
gene:sscle_012565	0.604955	0.877116	2	0	0	2	1	0
gene:sscle_012570	2.30653	0.427958	1	0	0	3	1	1
gene:sscle_012575	1.00453	0.0367799	56	22	25	82	62	62
gene:sscle_012580	0.614961	0.406375	11	10	12	23	13	16
gene:sscle_012585	0.497138	0.260438	49	38	36	78	44	51
gene:sscle_012590	0.575866	0.00443615	169	149	141	238	234	211
gene:sscle_012595	0.616639	0.129749	34	58	50	87	54	76
gene:sscle_012600	1.53938	0.740576	1	0	0	3	0	0
gene:sscle_012605	1.69936	0.583484	0	2	0	4	0	2
gene:sscle_012610	0.608437	0.633259	7	7	1	11	8	4
gene:sscle_012615	0.760161	0.189315	30	29	17	68	32	29
gene:sscle_012620	-0.190382	0.815621	36	23	9	27	15	18
gene:sscle_012625	1.23855	0.119808	8	5	7	15	15	16
gene:sscle_012630	1.63161	0.121551	8	2	2	9	11	16
gene:sscle_012635	0.101473	0.905446	49	36	15	55	40	12
gene:sscle_012640	0.247328	0.506373	82	101	60	117	89	83
gene:sscle_012645	0.723802	0.383696	15	8	7	18	9	22
gene:sscle_012650	0.652467	0.84952	1	0	1	2	1	0
gene:sscle_012655	0.353752	0.577564	17	18	16	23	23	19
gene:sscle_012660	-1.49075	0.54362	2	2	2	1	1	0
gene:sscle_012665	0.06271	0.944757	12	10	11	12	10	13
gene:sscle_012670	0.481821	0.573927	10	9	15	24	17	7
gene:sscle_012675	-0.065524	0.953764	16	10	5	16	6	7
gene:sscle_012680	0.792511	0.281523	17	12	7	28	23	13
gene:sscle_012685	-0.57895	0.767213	2	4	2	3	1	1
gene:sscle_012690	0.857523	0.334394	4	11	8	21	13	10
gene:sscle_012695	2.94535	0.487276	0	0	0	2	2	0
gene:sscle_012700	0.638996	0.348434	14	14	12	27	14	22
gene:sscle_012705	0.371064	0.222206	94	87	95	126	91	142
gene:sscle_012710	1.91709	0.712337	0	0	0	2	0	0
gene:sscle_012715	0.316024	0.521893	40	28	32	50	42	32
gene:sscle_012720	0.0867767	0.959724	4	2	5	7	1	3
gene:sscle_012725	0.951267	0.19543	7	9	10	16	15	21
gene:sscle_012730	0.236482	0.851206	8	5	5	11	3	6
gene:sscle_012735	0.854719	0.000702577	113	95	84	202	152	172
gene:sscle_012740	1.19394	0.0501427	11	12	13	34	31	18
gene:sscle_012745	1.25607	0.00400027	23	25	16	55	49	50
gene:sscle_012750	1.86687	0.391914	0	0	3	3	5	2
gene:sscle_012755	-0.243563	0.725761	31	22	19	18	14	30
gene:sscle_012760	0.228837	0.904313	2	7	2	6	6	0
gene:sscle_012765	1.28196	0.433808	0	6	2	12	3	3
gene:sscle_012770	0.739321	0.597365	3	3	3	6	3	5
gene:sscle_012775	-0.629558	0.603348	11	8	3	6	4	4
gene:sscle_012780	-0.0453034	0.953975	11	21	22	16	20	16
gene:sscle_012785	0.874124	0.69124	3	1	0	3	2	2
gene:sscle_012790	-0.900141	0.142954	28	21	24	15	10	14
gene:sscle_01g000010	-0.445873	3.49736e-06	3195	3288	3142	2526	2267	2272
gene:sscle_01g000020	-0.665692	7.00756e-07	3589	4565	4677	2533	2629	2928
gene:sscle_01g000030	-0.118361	0.405092	1327	1589	1565	1270	1461	1398
gene:sscle_01g000040	-0.0844802	0.444877	4220	4687	4443	3948	4249	4395
gene:sscle_01g000050	1.25882	8.16773e-13	259	283	363	737	641	788
gene:sscle_01g000060	-1.56111	3.00898e-19	5547	9268	8179	2430	2707	2656
gene:sscle_01g000070	-1.33576	1.34905e-20	18023	23635	24230	7519	9449	9137
gene:sscle_01g000080	0.635588	0.267118	19	21	43	31	40	59
gene:sscle_01g000090	0.504683	0.00806598	471	714	677	796	876	972
gene:sscle_01g000100	0.918152	4.64877e-05	25812	55426	44602	81141	73254	83407
gene:sscle_01g000110	1.17568	1.47309e-15	964	790	888	1727	1917	2325
gene:sscle_01g000120	0.497448	0.0906553	92	86	69	98	128	124
gene:sscle_01g000130	0.687279	0.111654	44	28	46	45	69	76
gene:sscle_01g000140	-0.568308	0.109915	107	103	139	110	66	60
gene:sscle_01g000150	-0.736901	8.06985e-12	24276	29627	27972	15383	17272	16473
gene:sscle_01g000160	-0.18166	0.0258182	8336	8532	8481	7560	7584	7205
gene:sscle_01g000170	-0.213762	0.0381388	3051	3486	3260	2767	2918	2764
gene:sscle_01g000180	0.0643604	0.602475	1982	2147	2198	2064	2232	2323
gene:sscle_01g000190	0.645822	3.86538e-06	705	652	666	993	959	1215
gene:sscle_01g000200	-0.129097	0.335632	1480	1775	1685	1471	1610	1436
gene:sscle_01g000210	-0.440651	2.20601e-05	1618	1613	1557	1113	1245	1170
gene:sscle_01g000220	1.52231	1.075e-24	1710	1416	1172	4400	3772	4171
gene:sscle_01g000230	1.28841	7.84966e-27	1538	1317	1321	3612	3031	3555
gene:sscle_01g000240	1.49292	4.16179e-09	326	147	243	652	651	712
gene:sscle_01g000250	0.918554	2.25378e-18	2680	2664	2583	4579	4859	5547
gene:sscle_01g000260	0.377526	0.207943	105	93	123	106	148	162
gene:sscle_01g000270	-0.707083	0.765281	10	10	0	0	13	0
gene:sscle_01g000280	-0.640478	2.17722e-10	5277	6129	6223	3808	3715	3787
gene:sscle_01g000290	0.412588	0.636517	18	10	6	19	15	12
gene:sscle_01g000300	0.871855	8.9652e-17	3138	2770	2776	5346	4895	5648
gene:sscle_01g000310	0.6922	4.29909e-06	536	418	472	793	703	807
gene:sscle_01g000320	0.897222	0.00314543	55	47	69	112	108	99
gene:sscle_01g000330	0.265419	0.335632	215	186	192	311	219	182
gene:sscle_01g000340	0.600145	0.00680199	347	256	237	452	475	346
gene:sscle_01g000350	0.816954	0.000938604	208	121	210	309	317	322
gene:sscle_01g000360	1.04949	3.27902e-08	123	125	119	260	258	240
gene:sscle_01g000370	0.103214	0.369302	1643	1656	1550	1840	1659	1708
gene:sscle_01g000380	-0.227728	0.0107459	4219	4475	4268	3709	3801	3558
gene:sscle_01g000390	-0.168186	0.146949	7215	8390	7588	6875	7396	6370
gene:sscle_01g000400	0.036542	0.712416	3301	3332	3257	3335	3439	3369
gene:sscle_01g000410	-0.529789	3.81039e-08	7377	8534	8384	5690	5687	5452
gene:sscle_01g000420	0.321948	0.0278715	1174	997	1058	1543	1279	1213
gene:sscle_01g000430	0.104971	0.52778	376	403	395	423	443	397
gene:sscle_01g000440	-0.394037	6.07397e-06	4793	5050	4797	3737	3847	3557
gene:sscle_01g000450	-2.21744	0.118153	19	7	17	0	9	0
gene:sscle_01g000460	-0.105316	0.24143	5099	5059	4990	4804	4757	4521
gene:sscle_01g000470	-0.378961	7.7237e-07	28495	30097	28791	21914	22300	22983
gene:sscle_01g000480	0.361738	0.000142728	2549	2503	2401	3210	3017	3351
gene:sscle_01g000490	0.103164	0.492628	2990	2755	2688	3090	3392	2575
gene:sscle_01g000500	-0.269902	0.00859652	15850	18645	17707	13963	15149	14185
gene:sscle_01g000510	0.854192	0.00230045	326	183	169	485	386	355
gene:sscle_01g000520	0.054912	0.939623	40	34	15	42	25	25
gene:sscle_01g000530	0.0126902	0.981083	41	52	38	41	43	49
gene:sscle_01g000540	-0.864509	3.34715e-12	6797	8895	8274	4115	4435	4613
gene:sscle_01g000550	-0.966824	3.04736e-20	7216	7657	8511	4117	3693	4154
gene:sscle_01g000560	0.831652	2.81717e-06	326	243	315	521	477	576
gene:sscle_01g000570	-1.60457	1.38813e-39	3491	4362	4336	1317	1275	1417
gene:sscle_01g000580	-1.49817	1.18276e-25	4200	5854	5782	1789	1848	1969
gene:sscle_01g000590	0.357045	0.0138956	494	505	597	708	651	685
gene:sscle_01g000600	0.349308	0.00068748	1027	989	981	1294	1246	1279
gene:sscle_01g000610	-0.813621	5.89142e-22	3006	3128	3086	1763	1724	1758
gene:sscle_01g000620	0.787774	2.45291e-06	11673	12017	8668	22469	16721	16671
gene:sscle_01g000630	-0.170991	0.0306176	14392	14480	14863	12890	13274	12683
gene:sscle_01g000640	-0.039227	0.91221	157	150	136	166	167	98
gene:sscle_01g000650	0.0303205	0.906151	291	242	211	271	234	253
gene:sscle_01g000660	0.0910504	0.830323	78	81	76	116	75	59
gene:sscle_01g000670	-0.290607	0.0171648	19150	24316	23786	17623	18669	18692
gene:sscle_01g000680	0.117498	0.213795	6140	6416	6249	6767	6480	7154
gene:sscle_01g000690	-0.443314	0.000554996	1624	1880	1669	1362	1315	1126
gene:sscle_01g000700	-0.196624	0.0352471	4744	4669	4495	4184	4129	3822
gene:sscle_01g000710	0.473902	0.227523	118	68	68	146	79	128
gene:sscle_01g000720	1.28527	0.0465522	21	16	6	41	39	25
gene:sscle_01g000730	-0.687381	8.22347e-06	2253	2058	1919	1487	1338	1043
gene:sscle_01g000740	0.180209	0.0934102	5483	4701	5060	5910	5901	5459
gene:sscle_01g000750	-0.731817	0.00719532	110	129	117	66	79	69
gene:sscle_01g000760	0.399508	3.68572e-05	4697	4986	5368	6300	6726	6829
gene:sscle_01g000770	-0.77849	7.51991e-15	12784	14798	14434	7652	8624	8219
gene:sscle_01g000780	0.704969	0.0341133	144	91	76	179	198	129
gene:sscle_01g000790	2.23217	1.96192e-63	1008	953	749	4396	3918	4413
gene:sscle_01g000800	-0.517287	1.21109e-08	12268	13218	13870	8996	9580	8921
gene:sscle_01g000810	0.915245	0.0236939	6330	2910	3409	8241	7792	7823
gene:sscle_01g000820	0.363523	0.0003195	7561	7901	7585	9081	9765	10807
gene:sscle_01g000830	1.09259	0.00740582	37	24	23	55	58	66
gene:sscle_01g000840	1.86126	0.539612	2	0	0	1	6	0
gene:sscle_01g000850	-0.625508	0.28554	25	37	22	21	19	15
gene:sscle_01g000860	-0.372665	1.68159e-05	7105	7791	7754	5954	5753	5788
gene:sscle_01g000870	-0.286708	0.00485768	7465	6521	7309	5937	6019	5500
gene:sscle_01g000880	0.961295	2.46651e-08	376	297	321	666	547	720
gene:sscle_01g000890	0.558792	0.567218	4	10	14	23	11	7
gene:sscle_01g000900	0.233713	0.0509761	8249	9356	10265	11163	11392	10217
gene:sscle_01g000910	1.58309	0.0106159	27	7	12	31	64	46
gene:sscle_01g000920	0.838194	0.039748	65	32	81	95	96	128
gene:sscle_01g000930	0.62752	0.103301	40	40	33	59	51	64
gene:sscle_01g000940	2.09978	0.0835842	2	2	2	11	5	9
gene:sscle_01g000950	3.96362	0.144992	0	0	0	2	5	1
gene:sscle_01g000960	1.05991	4.39103e-12	72166	75412	86998	135337	153587	200121
gene:sscle_01g000970	0.410583	0.00522568	6088	5091	4507	7780	6823	6246
gene:sscle_01g000980	0.798101	5.71703e-14	4131	4638	5089	7992	7789	8318
gene:sscle_01g000990	-0.357536	0.000436335	7620	8165	8637	6333	6784	5945
gene:sscle_01g001000	0.768732	1.41452e-08	2262	1683	2037	3205	3305	3681
gene:sscle_01g001010	1.00251	5.42563e-11	5339	4647	5673	8377	10706	12290
gene:sscle_01g001020	-0.333972	0.00124263	10539	10257	10654	7466	8963	8523
gene:sscle_01g001030	-0.246516	0.0103522	8964	8777	9699	7400	8172	7560
gene:sscle_01g001040	-1.36908	1.5439e-37	9203	11475	10646	4120	3950	4057
gene:sscle_01g001050	0.00898402	0.94144	1998	1970	1909	2041	1907	1965
gene:sscle_01g001060	0.254147	0.0194014	11423	9721	9449	12075	12242	12169
gene:sscle_01g001070	0.479555	4.175e-08	13777	13953	15253	19151	20523	20260
gene:sscle_01g001080	-1.78802	1.00891e-44	49569	68713	62908	17833	17637	16997
gene:sscle_01g001090	-0.267976	0.018268	13348	16184	16072	12297	12381	13196
gene:sscle_01g001100	0.812473	4.90493e-18	2189	1937	2098	3697	3699	3532
gene:sscle_01g001110	-0.0137903	0.903512	5037	5074	4979	4689	5050	5208
gene:sscle_01g001120	0.202188	0.0987477	8458	9005	10176	9612	10952	11235
gene:sscle_01g001130	0.556563	0.169807	30	43	38	51	51	63
gene:sscle_01g001140	-0.168359	0.0902533	7729	8006	8027	6724	7633	6789
gene:sscle_01g001150	-0.9644	1.66055e-30	4685	5030	5019	2483	2557	2511
gene:sscle_01g001160	0.30055	0.00663292	1225	1241	1212	1627	1487	1416
gene:sscle_01g001170	-0.777407	2.45825e-07	91734	131720	119022	59153	73594	67060
gene:sscle_01g001180	0.714433	0.0307871	83	58	62	138	108	87
gene:sscle_01g001190	0.0877539	0.700289	290	317	246	262	322	323
gene:sscle_01g001200	0.0966965	0.412515	2757	2568	2853	2695	2979	3071
gene:sscle_01g001210	0.0374079	0.773509	12003	14774	13905	13823	14058	13871
gene:sscle_01g001220	-0.300355	0.0030512	4653	5329	5207	3932	4265	4139
gene:sscle_01g001230	-1.06492	1.62896e-15	15921	19540	20465	7851	9958	8924
gene:sscle_01g001240	-1.27291	6.64994e-29	9484	9341	10674	3875	4582	3750
gene:sscle_01g001250	-1.2817	8.26193e-20	4538	4206	4936	1709	2248	1670
gene:sscle_01g001260	0.108421	0.765885	199	167	112	221	144	149
gene:sscle_01g001270	-1.23671	1.25149e-18	9289	12867	11839	4392	4746	5288
gene:sscle_01g001280	-0.6866	2.82217e-11	4510	5353	4972	3153	2930	3135
gene:sscle_01g001290	-0.69328	2.44664e-13	64240	69274	68553	38068	42446	44455
gene:sscle_01g001300	0.123436	0.522482	10187	6598	9219	9752	10132	8442
gene:sscle_01g001310	-0.136604	0.1955	1508	1550	1582	1363	1419	1438
gene:sscle_01g001320	0.0436458	0.7449	2099	2067	2219	1974	2317	2291
gene:sscle_01g001330	0.714597	0.000329688	171	139	185	280	273	260
gene:sscle_01g001340	-0.100379	0.415312	3742	4298	4012	3736	3466	4040
gene:sscle_01g001350	1.15869	0.0629497	12	12	9	32	23	20
gene:sscle_01g001360	-0.0232278	0.856716	6773	7568	8034	7075	7589	7356
gene:sscle_01g001370	0.872577	3.65479e-13	683	634	666	1097	1277	1256
gene:sscle_01g001380	-1.11085	0.0519171	3075	2658	5337	888	2502	1736
gene:sscle_01g001390	-1.28384	1.32465e-20	4620	6457	6041	2284	2460	2287
gene:sscle_01g001400	-0.0845207	0.49893	2772	3102	3139	2609	2938	2955
gene:sscle_01g001410	-0.559335	2.73717e-10	3658	3772	3897	2665	2559	2462
gene:sscle_01g001420	-0.497143	0.000370498	11808	11051	11996	7136	9894	7666
gene:sscle_01g001430	0.872447	2.28063e-06	513	374	339	723	714	804
gene:sscle_01g001440	-0.254528	0.0351142	1647	1867	1949	1481	1479	1621
gene:sscle_01g001450	-0.23697	0.0715717	2933	2743	2640	2691	2153	2211
gene:sscle_01g001460	0.389299	0.0109732	1626	1311	1271	2077	1788	1644
gene:sscle_01g001470	0.0905663	0.332412	7182	7354	6734	7617	7591	7440
gene:sscle_01g001480	0.363118	0.0869406	156	166	144	208	207	184
gene:sscle_01g001490	0.484242	1.28943e-05	1191	1169	1067	1494	1646	1654
gene:sscle_01g001500	0.806999	0.0215269	70	46	51	112	73	108
gene:sscle_01g001510	0.818479	0.570574	3	1	7	8	2	9
gene:sscle_01g001520	0.016592	0.897535	2459	2659	2678	2736	2695	2455
gene:sscle_01g001530	3.59525	2.18064e-113	3550	2508	2918	33670	31354	43448
gene:sscle_01g001540	-0.32078	0.00454724	7057	6538	6342	5759	5448	4754
gene:sscle_01g001550	2.18944	7.15818e-100	1473	1479	1535	6578	6320	7570
gene:sscle_01g001560	0.0105763	0.942776	5836	6685	6667	6063	7115	6152
gene:sscle_01g001570	0.976706	1.26678e-08	2332	2339	1659	4020	4887	3550
gene:sscle_01g001580	0.194249	0.893316	9	7	9	18	0	11
gene:sscle_01g001590	1.9699	1.06176e-22	340	210	240	888	1028	1175
gene:sscle_01g001600	0.342655	0.00535674	835	971	874	1143	1074	1183
gene:sscle_01g001610	0.147588	0.332412	8990	7917	8000	9648	10328	7612
gene:sscle_01g001620	0.450655	0.0328548	232	187	179	296	281	239
gene:sscle_01g001630	-0.393939	1.45947e-05	8130	9059	9039	6443	6804	6715
gene:sscle_01g001640	-0.0980124	0.506229	1225	1434	1396	1397	1205	1187
gene:sscle_01g001650	0.996849	0.000171176	361	211	199	624	485	427
gene:sscle_01g001660	0.598022	0.00294683	2351	2644	3156	3572	3338	5429
gene:sscle_01g001670	-0.408569	0.16963	94	96	102	70	67	84
gene:sscle_01g001680	-0.351222	0.168591	303	417	476	270	276	392
gene:sscle_01g001690	-1.09714	0.0381388	52	50	35	13	19	32
gene:sscle_01g001700	-1.21207	0.0317827	2287	7360	3732	1624	1879	2273
gene:sscle_01g001710	-1.08163	5.14921e-09	4224	7239	5237	2370	2733	2788
gene:sscle_01g001720	1.32978	0.0257425	24	30	7	70	49	36
gene:sscle_01g001730	0.13546	0.281792	3976	4441	3946	4597	4068	4915
gene:sscle_01g001740	-0.415591	0.00369236	60079	84447	74701	50266	56088	58004
gene:sscle_01g001750	-0.716798	1.3751e-13	4473	5102	4996	2829	3028	3009
gene:sscle_01g001760	-0.492565	0.000124601	1225	1277	1160	972	826	803
gene:sscle_01g001770	-0.0379552	0.768257	1583	1448	1504	1558	1436	1422
gene:sscle_01g001780	0.337121	0.236005	195	120	133	184	212	169
gene:sscle_01g001790	-0.561383	2.20084e-09	19061	20822	22062	14354	14246	13377
gene:sscle_01g001800	1.53059	9.704e-35	1515	1339	1191	4225	3873	3584
gene:sscle_01g001810	-0.581841	6.98881e-09	3344	3724	3413	2193	2461	2348
gene:sscle_01g001820	0.623606	1.84588e-10	1231	1129	1233	1851	1846	1839
gene:sscle_01g001830	0.63188	0.254462	89	30	25	75	77	71
gene:sscle_01g001840	-1.44456	1.13499e-24	30316	38784	35254	11181	15041	12119
gene:sscle_01g001850	0.294601	0.0116297	3865	4368	4266	4584	5197	5550
gene:sscle_01g001860	0.709824	1.84308e-05	3186	4868	4255	5933	6886	7317
gene:sscle_01g001870	1.71076	0.0621528	11	2	4	26	14	15
gene:sscle_01g001880	1.46498	0.199763	1	11	4	20	4	20
gene:sscle_01g001890	0.0316518	0.955349	48	75	39	61	34	70
gene:sscle_01g001900	-0.563082	0.0822474	123	241	197	108	155	117
gene:sscle_01g001910	0.251981	0.082588	2960	3608	3256	3706	3486	4507
gene:sscle_01g001920	0.396718	0.0328096	617	740	518	824	716	928
gene:sscle_01g001930	0.230295	0.0702026	1208	1404	1399	1673	1577	1457
gene:sscle_01g001940	0.170094	0.448924	229	201	221	269	206	257
gene:sscle_01g001950	1.68345	0.138486	3	4	3	16	3	12
gene:sscle_01g001960	0.474117	2.00439e-05	2884	2424	2950	3794	3890	3785
gene:sscle_01g001970	-0.0430921	0.879244	541	517	474	571	336	580
gene:sscle_01g001980	0.409787	0.117146	175	124	122	191	204	163
gene:sscle_01g001990	-0.770496	1.75738e-19	7335	7878	7545	4563	4555	4222
gene:sscle_01g002000	1.3516	4.27997e-12	330	491	558	1188	1057	1275
gene:sscle_01g002010	0.974609	9.28473e-10	808	581	640	1225	1279	1482
gene:sscle_01g002020	0.52583	0.00379357	302	331	277	368	478	465
gene:sscle_01g002030	-0.627996	0.505534	3666	725	757	1199	981	1152
gene:sscle_01g002040	-0.337654	0.646964	25	22	12	12	20	15
gene:sscle_01g002050	-1.17665	0.394997	21	11	3	5	0	11
gene:sscle_01g002060	0.101183	0.78828	162	135	92	152	103	161
gene:sscle_01g002070	-0.0322542	0.807309	2324	2593	2331	2252	2301	2536
gene:sscle_01g002080	-0.671482	2.00778e-10	2607	2766	2733	1863	1599	1627
gene:sscle_01g002090	-0.529989	5.33185e-08	2432	2436	2547	1804	1722	1609
gene:sscle_01g002100	-0.296148	0.0118031	5345	5860	5980	4129	4837	5031
gene:sscle_01g002110	0.129574	0.768975	92	269	143	193	179	180
gene:sscle_01g002120	0.587827	5.86841e-07	1213	1050	1266	1688	1785	1833
gene:sscle_01g002130	0.313419	0.0145668	560	601	566	747	678	721
gene:sscle_01g002140	0.347617	0.114136	132	137	128	167	169	169
gene:sscle_01g002150	-0.215967	0.431939	407	299	236	312	244	254
gene:sscle_01g002160	-0.344066	0.0104738	160014	194053	199674	126698	153649	155902
gene:sscle_01g002170	-0.288626	0.00270455	4494	4978	5124	3939	3976	4036
gene:sscle_01g002180	1.88606	1.02177e-39	619	465	467	2002	1789	1938
gene:sscle_01g002190	-0.112562	0.796496	74	64	76	75	43	80
gene:sscle_01g002200	0.109338	0.621609	325	292	309	386	275	338
gene:sscle_01g002210	-0.381977	0.000213459	3806	4297	4493	3197	3287	3183
gene:sscle_01g002220	-0.636909	2.4226e-06	2083	1586	1930	1196	1258	1145
gene:sscle_01g002230	-0.571825	4.72116e-06	4167	4265	4070	2970	3073	2366
gene:sscle_01g002240	1.01717	2.62964e-27	5906	5118	5606	11298	10707	11651
gene:sscle_01g002250	0.970271	8.26376e-13	1222	966	1071	2305	2192	1886
gene:sscle_01g002260	0.0252746	0.833826	4989	4677	4560	4990	4488	4997
gene:sscle_01g002270	-0.153951	0.136453	3978	4108	3908	3351	3593	3836
gene:sscle_01g002280	0.162834	0.351327	2724	3257	2928	2955	2947	4072
gene:sscle_01g002290	0.238059	0.00927479	3789	3931	4050	4754	4728	4400
gene:sscle_01g002300	-0.241163	0.0541146	6107	7720	7024	5475	6036	6132
gene:sscle_01g002310	-0.465231	5.41081e-05	7809	9840	9355	6668	6599	6295
gene:sscle_01g002320	-0.311988	0.00532135	8006	9632	9270	6812	7612	7253
gene:sscle_01g002330	0.0866883	0.83897	80	88	64	92	55	99
gene:sscle_01g002340	-1.09984	6.33623e-18	4085	5044	5111	2404	2234	2006
gene:sscle_01g002350	0.881723	1.16388e-13	4792	3967	3986	7454	7419	8609
gene:sscle_01g002360	-1.00839	0.0593818	1365	2753	944	848	736	932
gene:sscle_01g002370	0.117738	0.563773	390	456	378	516	402	410
gene:sscle_01g002380	-0.376402	0.00475471	1477	1538	1813	1184	1187	1349
gene:sscle_01g002390	-0.0188357	0.908024	651	695	616	656	616	664
gene:sscle_01g002400	0.152388	0.584831	179	154	121	162	183	160
gene:sscle_01g002410	0.126815	0.281254	19257	17247	20270	19345	22252	20393
gene:sscle_01g002420	2.12916	0.0516669	9	0	3	16	24	12
gene:sscle_01g002430	-1.06367	1.84151e-19	4737	6006	5578	2575	2758	2475
gene:sscle_01g002440	0.246793	0.299502	377	259	290	437	337	324
gene:sscle_01g002450	0.96376	0.0343645	21	24	20	41	39	48
gene:sscle_01g002460	-0.31939	0.631616	25	25	25	22	28	11
gene:sscle_01g002470	0.535041	0.717072	7	2	4	11	6	1
gene:sscle_01g002480	0.696133	0.32304	19	9	10	26	20	17
gene:sscle_01g002490	-0.262381	0.0117949	2238	2386	2258	1879	2045	1815
gene:sscle_01g002500	-0.526374	1.25956e-06	13006	16125	14401	9662	10193	10370
gene:sscle_01g002510	0.525126	0.00233635	399	298	337	513	458	516
gene:sscle_01g002520	0.292439	0.00242945	2043	1926	1850	2406	2380	2340
gene:sscle_01g002530	0.702033	0.050403	40	37	45	69	71	59
gene:sscle_01g002540	0.339241	0.379228	67	60	70	92	55	102
gene:sscle_01g002550	1.36731	0.0195506	15	7	19	38	32	34
gene:sscle_01g002560	0.7594	2.86944e-07	337	391	344	564	594	660
gene:sscle_01g002570	1.8537	1.91799e-15	794	390	758	2233	2111	2673
gene:sscle_01g002580	0.910552	0.604083	15	0	6	0	15	25
gene:sscle_01g002590	0.555294	1.04006e-09	4040	4273	3947	5994	5694	6329
gene:sscle_01g002600	-0.114071	0.346471	3795	3278	3481	3397	3352	3001
gene:sscle_01g002610	-0.282276	0.00652187	4292	4778	4635	3814	3970	3485
gene:sscle_01g002620	-0.286576	0.00290695	8344	9614	9049	7414	7575	7153
gene:sscle_01g002630	0.166854	0.190612	5450	6679	6214	6287	6986	7321
gene:sscle_01g002640	0.72448	0.00951748	103	84	80	148	118	176
gene:sscle_01g002650	-0.00182348	0.987834	4861	5152	5084	5002	5156	4920
gene:sscle_01g002660	0.812045	1.81888e-06	303	239	243	492	452	433
gene:sscle_01g002670	0.830895	0.000233724	291	171	241	449	430	371
gene:sscle_01g002680	0.997272	0.0717714	25	24	19	63	51	22
gene:sscle_01g002690	-0.248186	0.019316	13100	13392	14060	10328	12394	11422
gene:sscle_01g002700	0.128934	0.888362	8	19	14	10	11	23
gene:sscle_01g002710	-0.302427	0.711524	16	12	37	26	13	15
gene:sscle_01g002720	0.119854	0.38082	1082	927	1058	1177	1066	1089
gene:sscle_01g002730	-0.160846	0.0451988	16799	17042	16940	15379	15458	14586
gene:sscle_01g002740	-0.198027	0.200038	980	1124	1216	862	1060	974
gene:sscle_01g002750	0.247723	0.0192037	3216	3635	3261	3822	4245	3939
gene:sscle_01g002760	0.195746	0.101605	13793	12403	12430	16278	14743	13216
gene:sscle_01g002770	-0.443768	0.763979	9	4	9	9	7	0
gene:sscle_01g002780	-0.744058	0.0152463	125	102	87	61	68	59
gene:sscle_01g002790	0.545602	0.0401909	296	207	181	416	294	286
gene:sscle_01g002800	-0.500574	3.72411e-08	8584	9611	9281	6205	6732	6486
gene:sscle_01g002810	-0.968699	1.2254e-18	27676	34578	32212	16039	16954	15276
gene:sscle_01g002820	0.456985	7.9335e-05	10718	8570	10318	12863	14137	13639
gene:sscle_01g002830	-0.245855	0.00943128	5428	5799	5237	4812	4633	4440
gene:sscle_01g002840	0.110351	0.315174	3095	3030	2714	3242	3095	3204
gene:sscle_01g002850	-0.227916	0.0854291	6642	8614	7979	6518	6254	7068
gene:sscle_01g002860	-0.451651	1.7431e-07	15129	15901	16317	11072	12181	11368
gene:sscle_01g002870	-0.376543	0.000576828	1879	1985	2096	1463	1644	1484
gene:sscle_01g002880	0.0287928	0.928295	2579	1202	1595	1799	2048	1636
gene:sscle_01g002890	-0.569742	0.731574	3	8	4	6	0	4
gene:sscle_01g002900	0.672462	0.332736	20	17	9	34	25	15
gene:sscle_01g002910	-0.787981	1.48753e-18	5109	5460	5700	3032	3185	3206
gene:sscle_01g002920	-0.253062	0.0375942	1845	2207	2151	1701	1674	1832
gene:sscle_01g002930	-0.360232	0.000329581	3133	3165	3334	2319	2540	2647
gene:sscle_01g002940	0.569496	1.309e-05	1531	1368	1273	1898	1981	2311
gene:sscle_01g002950	0.0806289	0.474477	5019	5774	5524	5959	5497	5800
gene:sscle_01g002960	0.97337	1.32386e-23	1106	1139	1145	2125	2183	2350
gene:sscle_01g002970	1.09107	0.0743479	27	18	7	38	30	44
gene:sscle_01g002980	3.03185	6.4913e-16	1485	696	1550	8631	9296	12592
gene:sscle_01g002990	0.515953	0.0131459	414	259	304	453	466	477
gene:sscle_01g003000	0.543952	0.436108	11	18	17	28	26	13
gene:sscle_01g003010	-0.0528964	0.889945	84	95	80	97	64	89
gene:sscle_01g003020	0.105112	0.676707	291	244	249	293	221	328
gene:sscle_01g003030	0.595371	0.394712	29	13	21	50	30	15
gene:sscle_01g003040	0.431042	0.101814	287	227	186	396	293	254
gene:sscle_01g003050	-1.10769	1.78916e-26	21023	24784	24597	11388	11150	10133
gene:sscle_01g003060	-1.02406	0.00128873	184	191	228	93	141	63
gene:sscle_01g003070	-0.155301	0.101627	14109	16125	15070	13566	13591	13525
gene:sscle_01g003080	-0.286735	0.00193451	6344	6948	6181	5286	5241	5436
gene:sscle_01g003090	-0.833715	1.5667e-07	3763	3157	3397	1656	2387	1746
gene:sscle_01g003100	-0.0114379	0.920298	3825	3979	3699	3892	3673	3848
gene:sscle_01g003110	0.29981	0.381712	70	72	97	103	78	114
gene:sscle_01g003120	0.666245	0.00431404	677	417	418	945	663	790
gene:sscle_01g003130	-0.516624	2.28742e-08	11686	13020	12447	8121	8940	8911
gene:sscle_01g003140	-0.183778	0.0316201	9313	10074	9788	8357	8689	8641
gene:sscle_01g003150	-0.294994	0.0111087	8735	10688	10649	8005	8526	7981
gene:sscle_01g003160	-0.0384333	0.721324	14537	16142	15030	14151	15120	15237
gene:sscle_01g003170	-0.461144	1.58413e-05	7581	7814	6678	5589	5484	4961
gene:sscle_01g003180	-0.225551	0.0128733	11319	11236	11595	9807	10281	9119
gene:sscle_01g003190	-0.0709106	0.532698	7039	6518	6581	6113	6926	6133
gene:sscle_01g003200	-0.0550592	0.583112	8921	9027	8993	8630	9115	8187
gene:sscle_01g003210	-0.0972662	0.661529	4346	4460	3938	5239	3572	3101
gene:sscle_01g003220	-0.160461	0.1756	4109	4944	4266	4066	3799	4052
gene:sscle_01g003230	-0.649629	1.47096e-09	32003	38867	37256	21593	24143	23189
gene:sscle_01g003240	-0.33268	0.000769757	9983	10635	11402	8475	8935	8016
gene:sscle_01g003250	-0.459196	6.48745e-06	3562	4122	3923	2804	2936	2704
gene:sscle_01g003260	-0.342933	0.000105987	3937	4035	4224	3122	3319	3175
gene:sscle_01g003270	-0.0701516	0.476667	15051	14950	15555	13806	15352	14236
gene:sscle_01g003280	0.303225	0.00913576	1275	1291	1276	1566	1447	1727
gene:sscle_01g003290	-0.607402	1.24254e-11	4058	4458	4230	2709	2772	2886
gene:sscle_01g003300	-0.157246	0.118153	2959	2902	2765	2710	2473	2551
gene:sscle_01g003310	-0.650762	3.17616e-10	13687	15281	15749	9685	10082	8716
gene:sscle_01g003320	1.18549	1.18422e-40	4241	3793	4081	9450	8766	9338
gene:sscle_01g003330	0.30107	7.82716e-05	14265	14795	14320	18166	17360	17920
gene:sscle_01g003340	-0.223842	0.0313954	4614	4564	4342	3845	4160	3571
gene:sscle_01g003350	-0.198215	0.0511886	6304	6806	6472	5386	6146	5538
gene:sscle_01g003360	0.628798	0.00101471	411	277	313	534	536	477
gene:sscle_01g003370	-0.358381	0.000376578	7458	7229	7488	5491	6349	5457
gene:sscle_01g003380	-0.555295	1.95499e-07	13276	10906	11458	7814	8393	8045
gene:sscle_01g003390	-0.0823108	0.342608	24900	24685	25075	22754	24478	23287
gene:sscle_01g003400	-0.52963	6.28022e-09	16680	19245	18621	12410	12625	12753
gene:sscle_01g003410	-0.31581	0.00204129	4267	4973	4815	3646	3830	3818
gene:sscle_01g003420	1.00282	4.87645e-24	4979	4256	4292	8812	8910	9380
gene:sscle_01g003430	-1.02797	4.04677e-15	2381	2852	2970	1194	1415	1415
gene:sscle_01g003440	1.3572	1.15094e-45	1603	1619	1749	4023	4217	4499
gene:sscle_01g003450	-0.12303	0.235122	11551	13091	13239	11252	11762	11772
gene:sscle_01g003460	-0.275535	0.40533	99	83	88	72	63	88
gene:sscle_01g003470	-0.0656263	0.526142	14918	13263	13901	13889	13180	13140
gene:sscle_01g003480	0.522044	0.426649	21	9	29	32	29	25
gene:sscle_01g003490	0.950752	6.21833e-15	1201	999	1020	2240	2026	1955
gene:sscle_01g003500	0.621208	1.60381e-05	286	298	285	449	451	435
gene:sscle_01g003510	-0.37128	0.0791553	192	229	203	167	166	150
gene:sscle_01g003520	0.0704195	0.437409	5760	5852	5826	6193	6213	5904
gene:sscle_01g003530	-0.0328493	0.763907	2952	3025	3137	2951	2880	3077
gene:sscle_01g003540	-0.461285	1.04202e-07	8007	8326	8081	6257	5863	5613
gene:sscle_01g003550	0.0247692	0.937427	227	296	294	208	350	273
gene:sscle_01g003560	-0.179812	0.188862	1807	1798	2148	1576	1841	1662
gene:sscle_01g003570	-1.28058	3.02547e-25	3981	5257	4794	1978	1882	1917
gene:sscle_01g003580	-0.0498896	0.772325	833	881	768	881	701	816
gene:sscle_01g003590	-0.0529615	0.522625	20123	20028	20034	19185	19297	19533
gene:sscle_01g003600	0.0370163	0.752677	2179	2396	2271	2257	2427	2342
gene:sscle_01g003610	-0.965721	0.499146	4	3	9	2	2	4
gene:sscle_01g003620	-1.29237	2.40481e-23	5732	7352	7783	2937	2809	2773
gene:sscle_01g003630	-0.280879	0.00587658	5359	5777	5971	4360	4780	4942
gene:sscle_01g003640	-0.327325	0.000287996	46153	52835	50844	39323	40612	39484
gene:sscle_01g003650	-0.0527519	0.707919	1459	1759	1735	1573	1600	1604
gene:sscle_01g003660	-2.24627	2.37363e-54	48162	68156	62093	12211	14096	11296
gene:sscle_01g003670	0.105887	0.64794	260	254	194	248	251	262
gene:sscle_01g003680	-0.484212	0.719616	16	11	6	9	15	0
gene:sscle_01g003690	1.59946	1.95957e-09	135	78	118	350	258	393
gene:sscle_01g003700	1.57772	6.8427e-11	231	212	160	659	721	417
gene:sscle_01g003710	0.848111	0.338291	6	6	8	10	16	11
gene:sscle_01g003720	1.35823	0.000241955	30	26	23	67	67	71
gene:sscle_01g003730	1.45851	0.00049552	45	39	17	84	105	87
gene:sscle_01g003740	1.02422	2.4837e-09	689	564	460	1190	1038	1254
gene:sscle_01g003750	0.674367	0.335882	50	21	8	42	37	47
gene:sscle_01g003760	2.0978	0.375114	0	0	4	13	3	0
gene:sscle_01g003770	-0.49095	0.765164	5	4	6	6	0	4
gene:sscle_01g003780	0.0485684	0.621695	4756	4630	4853	4902	5059	4766
gene:sscle_01g003790	0.257707	0.0200655	4574	4119	4464	5639	5329	4761
gene:sscle_01g003800	0.153726	0.400867	313	333	303	351	320	386
gene:sscle_01g003810	0.967974	7.07762e-18	733	648	698	1298	1346	1421
gene:sscle_01g003820	0.343669	0.000526751	2050	1871	1845	2492	2367	2457
gene:sscle_01g003830	-0.435113	3.2633e-05	9400	10550	11188	7541	8116	7374
gene:sscle_01g003840	0.0587989	0.566561	3649	3649	3392	3638	3768	3728
gene:sscle_01g003850	0.872517	0.0166899	64	54	49	142	81	82
gene:sscle_01g003860	0.137996	0.882947	15	11	7	11	15	11
gene:sscle_01g003870	-0.224357	0.0100828	9685	9351	9855	8044	8678	8007
gene:sscle_01g003880	-0.403246	0.00201085	1628	1922	1635	1239	1240	1443
gene:sscle_01g003890	-0.436912	0.912691	0	2	1	0	2	0
gene:sscle_01g003900	3.0042	0.22353	0	0	1	3	1	4
gene:sscle_01g003910	-0.399904	4.03264e-06	9049	9265	9664	6944	7454	6806
gene:sscle_01g003920	-0.375837	0.000253045	5492	6068	6147	4325	4901	4421
gene:sscle_01g003930	-0.154923	0.144565	5133	4988	5053	4830	4661	4136
gene:sscle_01g003940	0.245373	0.454692	706	344	346	647	552	455
gene:sscle_01g003950	0.0433589	0.812258	526	489	506	559	552	456
gene:sscle_01g003960	-0.522568	4.26603e-08	7785	9005	8821	5817	6049	5965
gene:sscle_01g003970	0.399781	0.366881	88	65	35	85	90	72
gene:sscle_01g003980	0.758007	2.82793e-05	268	226	270	380	418	493
gene:sscle_01g003990	0.131195	0.410594	1688	1961	2176	1972	2010	2398
gene:sscle_01g004000	-1.2486	2.12902e-50	14677	14143	13585	6186	6002	5658
gene:sscle_01g004010	-0.13922	0.481096	355	457	401	336	361	404
gene:sscle_01g004020	-3.91273	5.02042e-133	1067	1215	1239	81	76	77
gene:sscle_01g004030	0.639704	0.0133063	1525	1238	886	2627	1580	1478
gene:sscle_01g004040	-0.51285	4.86097e-05	20117	22416	17224	14634	14501	12744
gene:sscle_01g004050	0.661712	0.145334	41	22	46	69	54	49
gene:sscle_01g004060	0.569574	0.00677241	314	207	273	425	403	349
gene:sscle_01g004070	-1.00899	3.32716e-06	616	796	550	262	307	406
gene:sscle_01g004080	-0.186724	0.163178	761	839	814	759	675	687
gene:sscle_01g004090	-0.539476	2.29737e-10	8721	9499	9590	6221	6478	6435
gene:sscle_01g004100	-0.125036	0.255882	1651	1742	1630	1466	1593	1548
gene:sscle_01g004110	-0.714301	5.09931e-12	15868	19237	18504	11164	11017	10494
gene:sscle_01g004120	0.757263	0.00655463	170	137	125	319	180	230
gene:sscle_01g004130	0.740383	0.00019121	305	253	224	509	406	389
gene:sscle_01g004140	0.932202	0.0592582	50	50	24	122	54	60
gene:sscle_01g004150	0.718449	0.199535	13	23	21	30	26	38
gene:sscle_01g004160	-0.442712	1.44294e-05	31087	33496	30002	21175	24945	23471
gene:sscle_01g004170	-0.216211	0.67855	39	29	35	29	32	27
gene:sscle_01g004180	0.347621	0.693222	7	34	9	24	22	18
gene:sscle_01g004190	-0.486323	0.000407111	1688	1601	1316	1174	1045	1067
gene:sscle_01g004200	0.998457	0.000105528	121	77	129	210	211	231
gene:sscle_01g004210	1.1698	2.45797e-09	232	153	212	440	470	429
gene:sscle_01g004220	0.941612	1.93133e-16	930	859	948	1905	1622	1729
gene:sscle_01g004230	-0.324571	0.0060387	1535	1723	1801	1271	1361	1410
gene:sscle_01g004240	-0.833778	2.54189e-18	2908	2663	2618	1507	1569	1518
gene:sscle_01g004250	-0.135214	0.226679	2970	3086	3128	2856	2546	2961
gene:sscle_01g004260	-0.334698	0.000299309	4886	5115	4630	3967	3935	3699
gene:sscle_01g004270	0.721468	7.10887e-06	328	354	432	595	653	590
gene:sscle_01g004280	0.389908	0.664632	11	8	7	11	10	13
gene:sscle_01g004290	-0.231261	0.870448	6	5	4	6	3	3
gene:sscle_01g004300	0.266214	0.0132215	1919	1809	1769	2051	2229	2331
gene:sscle_01g004310	0.210146	0.0511886	1189	1278	1280	1400	1441	1494
gene:sscle_01g004320	0.537041	0.0207757	694	451	390	825	661	741
gene:sscle_01g004330	-0.487042	1.69793e-06	4556	5168	4956	3265	3694	3517
gene:sscle_01g004340	0.831993	3.3506e-06	3904	2764	2497	5898	5746	4669
gene:sscle_01g004350	1.15716	5.91556e-10	153	141	130	343	288	315
gene:sscle_01g004360	1.03678	1.13807e-05	239	165	137	395	373	339
gene:sscle_01g004370	0.923308	8.52105e-06	1957	1187	1201	2810	3103	2325
gene:sscle_01g004380	0.00804952	0.95373	1435	1535	1389	1498	1499	1386
gene:sscle_01g004390	0.593502	8.81218e-05	696	507	592	903	912	894
gene:sscle_01g004400	0.576294	0.000932449	603	470	497	817	652	870
gene:sscle_01g004410	-0.366963	0.00133663	4273	4701	5065	3454	3485	3949
gene:sscle_01g004420	-1.07045	4.56726e-05	268	264	365	137	107	184
gene:sscle_01g004430	0.623439	0.00707274	358	374	230	581	444	455
gene:sscle_01g004440	0.522505	0.0010084	277	269	277	375	377	430
gene:sscle_01g004450	-0.0055607	0.971623	1682	1438	1571	1660	1485	1527
gene:sscle_01g004460	-0.0868404	0.659215	380	414	337	387	332	345
gene:sscle_01g004470	-0.016769	0.876612	3199	3277	3308	3141	3235	3297
gene:sscle_01g004480	0.464027	2.98087e-06	4639	4695	4871	5953	6642	7002
gene:sscle_01g004490	-1.12886	2.08526e-20	6824	8772	7208	3432	3298	3698
gene:sscle_01g004500	0.166927	0.37666	1422	977	993	1283	1278	1247
gene:sscle_01g004510	-0.325397	0.00112213	2108	2243	2304	1717	1744	1852
gene:sscle_01g004520	0.0564335	0.755212	651	582	515	640	612	565
gene:sscle_01g004530	-0.574098	7.22806e-08	3369	3756	3766	2328	2650	2338
gene:sscle_01g004540	-0.224593	0.00504204	38639	36444	36088	31914	32198	31031
gene:sscle_01g004550	-0.472238	0.00123677	1977	1974	2583	1443	1629	1639
gene:sscle_01g004560	-0.201275	0.0283412	10176	10036	10834	8794	9493	8717
gene:sscle_01g004570	-0.859028	1.03147e-08	10425	14990	14397	6710	7837	7403
gene:sscle_01g004580	-0.315808	0.00546523	1480	1503	1596	1130	1251	1299
gene:sscle_01g004590	-0.0119369	0.919323	10425	11114	11321	10194	11208	11189
gene:sscle_01g004600	0.140931	0.517186	417	404	300	454	373	409
gene:sscle_01g004610	-0.989544	5.29847e-09	2449	2189	3115	1085	1350	1469
gene:sscle_01g004620	0.561525	0.0326299	138	94	124	171	155	200
gene:sscle_01g004630	-0.99169	1.18248e-19	6459	7352	6982	3106	3668	3684
gene:sscle_01g004640	0.137682	0.869618	21	10	25	32	19	12
gene:sscle_01g004650	-0.0637289	0.912691	53	65	66	85	27	64
gene:sscle_01g004660	-0.332926	0.00453785	4470	5260	5217	3636	3995	4236
gene:sscle_01g004670	0.208192	0.747839	41	14	28	28	36	32
gene:sscle_01g004680	-0.482009	0.671996	17	7	4	7	6	6
gene:sscle_01g004690	-0.381069	0.000192948	14035	16395	16043	12290	12154	11242
gene:sscle_01g004700	0.440869	0.113118	132	114	154	198	209	136
gene:sscle_01g004710	0.650244	0.000804034	255	227	258	350	346	466
gene:sscle_01g004720	0.557041	0.00540863	223	162	207	293	280	296
gene:sscle_01g004730	0.544109	0.000293549	633	754	755	997	938	1189
gene:sscle_01g004740	-0.569976	0.000251135	1211	1583	1516	846	987	1072
gene:sscle_01g004750	0.500258	0.00990843	275	224	206	326	311	359
gene:sscle_01g004760	0.320063	0.00429579	1132	1074	1035	1284	1428	1334
gene:sscle_01g004770	0.06352	0.625115	5775	6416	6509	5853	6870	6820
gene:sscle_01g004780	-0.16703	0.114008	5872	6015	6428	5003	5654	5657
gene:sscle_01g004790	-0.95783	4.74346e-13	4988	5766	6388	2983	3244	2599
gene:sscle_01g004800	0.166183	0.133483	1837	1774	1627	2033	1951	1893
gene:sscle_01g004810	0.14824	0.143668	4641	5137	5072	5413	5278	5768
gene:sscle_01g004820	0.561292	1.4684e-05	920	928	817	1384	1164	1382
gene:sscle_01g004830	1.03512	4.39031e-14	3878	2755	3513	6882	6615	7294
gene:sscle_01g004840	-0.226505	0.0158117	6571	6852	7230	5626	6147	5880
gene:sscle_01g004850	-0.0920852	0.369633	10116	9183	9817	9258	9457	8599
gene:sscle_01g004860	-0.00989307	0.978218	111	113	119	95	105	141
gene:sscle_01g004870	-0.410648	0.000159535	6473	7300	7608	5218	5092	5775
gene:sscle_01g004880	0.531165	0.191563	69	76	66	151	64	89
gene:sscle_01g004890	1.79009	0.18795	5	3	0	8	4	15
gene:sscle_01g004900	-0.326494	0.00110181	5415	6142	5857	4917	4482	4488
gene:sscle_01g004910	-0.451996	9.22453e-06	17758	17748	18799	12697	14657	12345
gene:sscle_01g004920	-0.0455539	0.869911	216	224	163	212	178	194
gene:sscle_01g004930	-0.834012	1.57335e-08	2150	2717	2756	1398	1620	1258
gene:sscle_01g004940	0.313211	0.0266224	589	617	552	687	693	804
gene:sscle_01g004950	0.0749206	0.733008	276	233	243	255	246	291
gene:sscle_01g004960	0.109621	0.373752	2900	3012	3008	2890	3210	3526
gene:sscle_01g004970	-0.255542	0.0129004	7583	8704	8494	6590	7281	6888
gene:sscle_01g004980	0.0742943	0.917437	38	55	86	66	100	22
gene:sscle_01g004990	0.38899	0.000135709	11597	11021	11167	13432	14662	16146
gene:sscle_01g005000	-0.633744	0.00106935	316	299	306	202	165	226
gene:sscle_01g005010	0.235729	0.117147	730	716	832	792	913	978
gene:sscle_01g005020	1.64819	2.03891e-25	273	216	205	714	703	758
gene:sscle_01g005030	-0.129708	0.144327	13658	13493	14382	12163	13061	12739
gene:sscle_01g005040	-0.187214	0.103068	3812	3294	3363	3270	2951	2973
gene:sscle_01g005050	0.260813	0.0284226	3462	3148	3096	3887	3492	4249
gene:sscle_01g005060	-0.124668	0.366583	1278	1433	1489	1173	1307	1373
gene:sscle_01g005070	-0.786933	8.53691e-10	1356	1445	1579	776	822	942
gene:sscle_01g005080	-0.593216	0.000800763	341	404	430	249	247	283
gene:sscle_01g005090	-0.184662	0.208945	2019	2401	2626	1892	2217	2092
gene:sscle_01g005100	0.749623	7.55371e-15	1460	1351	1402	2273	2476	2333
gene:sscle_01g005110	0.183884	0.0606893	8535	8742	9085	9435	9770	10742
gene:sscle_01g005120	-0.274325	0.0174497	5146	6224	5968	4533	4748	5056
gene:sscle_01g005130	-0.186535	0.0643931	7021	7965	7495	6375	6942	6439
gene:sscle_01g005140	0.921467	4.78159e-21	1298	1295	1340	2542	2313	2594
gene:sscle_01g005150	0.636515	3.6833e-13	1969	2013	1917	2950	3089	3130
gene:sscle_01g005160	-0.0909004	0.801471	152	105	136	161	102	105
gene:sscle_01g005170	-1.24506	4.69949e-10	312	350	418	166	135	156
gene:sscle_01g005180	-1.18683	7.63783e-24	2043	2347	2387	1008	1060	909
gene:sscle_01g005190	-0.384028	2.06388e-05	6373	6142	5975	4993	4676	4497
gene:sscle_01g005200	0.885032	8.7882e-06	875	663	1141	1474	1613	1859
gene:sscle_01g005210	-0.555335	0.000147388	56225	68421	63429	49671	43136	35178
gene:sscle_01g005220	0.0190097	0.877385	9252	9620	9951	9059	9652	10496
gene:sscle_01g005230	0.139374	0.367713	1245	976	1033	1249	1226	1108
gene:sscle_01g005240	-0.326867	0.00101269	6927	7661	7639	5583	6307	5833
gene:sscle_01g005250	-0.947939	8.69717e-17	6906	8193	8648	3868	4203	4240
gene:sscle_01g005260	-1.5513	0.053112	26	14	14	8	6	4
gene:sscle_01g005270	-1.46924	5.10965e-30	4933	6449	6251	2016	2062	2291
gene:sscle_01g005280	-1.03699	4.05722e-18	22702	29227	27138	11835	13398	13300
gene:sscle_01g005290	0.12702	0.315371	4220	4842	5029	4735	5176	5479
gene:sscle_01g005300	0.013376	0.905739	5255	5445	5404	5106	5568	5581
gene:sscle_01g005310	-0.187796	0.0455113	3429	3523	3466	3075	3179	2892
gene:sscle_01g005320	-0.641064	1.31485e-07	56104	72593	69916	39896	43611	43853
gene:sscle_01g005330	0.243569	0.0299104	994	992	915	1115	1155	1165
gene:sscle_01g005340	-1.30962	2.48681e-19	58206	82482	80159	27892	28463	32741
gene:sscle_01g005350	-0.135594	0.111378	7740	8195	7795	7179	7325	7097
gene:sscle_01g005360	-0.0709091	0.507543	3765	3440	3425	3335	3478	3307
gene:sscle_01g005370	2.42486	0.106258	1	3	0	9	6	5
gene:sscle_01g005380	-0.697051	1.23878e-08	4724	5912	6111	3356	3512	3463
gene:sscle_01g005390	-0.607942	3.4756e-12	5844	6365	6467	3990	4152	4113
gene:sscle_01g005400	-0.00889942	0.931171	5142	5095	5151	4990	5166	5138
gene:sscle_01g005410	0.420457	0.000151671	5189	4867	5322	6071	7262	7248
gene:sscle_01g005420	-0.513186	2.04904e-05	2081	2569	2471	1591	1670	1729
gene:sscle_01g005430	-0.736424	2.85419e-12	4089	4329	4383	2334	2542	2809
gene:sscle_01g005440	-1.71598	1.10967e-46	4068	3759	4796	1278	1234	1331
gene:sscle_01g005450	-0.0209355	0.915417	493	637	620	591	569	565
gene:sscle_01g005460	-1.36962	5.07086e-24	3085	4100	3994	1424	1359	1544
gene:sscle_01g005470	-0.64204	4.06962e-11	6419	7210	7098	4259	4723	4300
gene:sscle_01g005480	-0.783977	1.00491e-12	7401	9175	8580	4636	4966	5009
gene:sscle_01g005490	-0.450191	4.2818e-05	25751	31769	29890	20330	22328	21322
gene:sscle_01g005500	0.778129	0.00939249	143	108	124	264	239	140
gene:sscle_01g005510	-0.293884	0.00928326	17593	20752	19734	16478	16541	14356
gene:sscle_01g005520	0.237332	0.0203343	11210	9860	10191	11873	11853	13123
gene:sscle_01g005530	1.07197	0.0234979	1351	582	551	1814	1775	1633
gene:sscle_01g005540	0.397865	0.000507355	1608	1545	1388	2134	1902	1947
gene:sscle_01g005550	-1.11683	3.05503e-12	5400	8253	8015	3291	3286	3414
gene:sscle_01g005560	0.877459	1.88611e-26	2797	2673	2766	5058	4879	5195
gene:sscle_01g005570	1.26553	2.05238e-07	242	182	131	388	434	509
gene:sscle_01g005580	-0.0696709	0.61217	7841	9441	8211	7425	8752	8116
gene:sscle_01g005590	0.778804	7.505e-16	3628	3787	3819	6167	6092	7016
gene:sscle_01g005600	0.574593	0.00306574	736	635	576	1210	895	792
gene:sscle_01g005610	0.681486	9.69913e-07	2036	1858	2393	3784	3264	3034
gene:sscle_01g005620	-0.00615712	0.995774	21	7	7	15	8	12
gene:sscle_01g005630	0.487537	0.0869963	182	129	100	191	180	206
gene:sscle_01g005640	0.211752	0.377963	1062	659	631	966	806	950
gene:sscle_01g005650	-0.229315	0.0267166	8682	10012	10075	7880	8342	8320
gene:sscle_01g005660	-1.17	3.95808e-28	2616	3111	2984	1312	1284	1275
gene:sscle_01g005670	0.255797	0.0134389	3051	2631	2903	3492	3323	3435
gene:sscle_01g005680	1.76913	9.1593e-23	1176	1428	1129	3774	3480	5467
gene:sscle_01g005690	-1.45827	0.0142432	5468	13068	5957	2567	2076	4270
gene:sscle_01g005700	-0.647138	3.56349e-12	28903	33728	31706	20353	20513	19372
gene:sscle_01g005710	0.023423	0.845874	2225	2145	2376	2286	2229	2342
gene:sscle_01g005720	-0.141212	0.338002	1340	1527	1702	1372	1293	1479
gene:sscle_01g005730	-0.328561	0.000323487	13685	15529	14733	11275	11978	11745
gene:sscle_01g005740	-0.732922	9.51082e-12	13043	16169	15164	8679	9244	8778
gene:sscle_01g005750	-0.60526	0.000193803	686	929	882	518	592	532
gene:sscle_01g005760	-0.0846871	0.461829	8266	7497	7431	6819	7808	7244
gene:sscle_01g005770	0.0727215	0.475646	2478	2519	2419	2530	2583	2687
gene:sscle_01g005780	-0.982183	1.0794e-12	2256	3083	2926	1421	1362	1401
gene:sscle_01g005790	-0.479502	4.15289e-05	2148	2527	2405	1792	1557	1729
gene:sscle_01g005800	0.277929	0.00515248	6294	7168	7151	8396	8604	7993
gene:sscle_01g005810	-0.134147	0.201515	11624	13063	13464	11146	11863	11756
gene:sscle_01g005820	-0.493272	1.87189e-06	34868	40893	40492	25785	28293	28511
gene:sscle_01g005830	-0.692951	6.24135e-15	14647	16241	16481	9506	10119	9678
gene:sscle_01g005840	-0.129898	0.37566	2813	2468	2614	2058	2655	2504
gene:sscle_01g005850	-0.385364	0.000501009	2590	2933	2877	1970	2223	2239
gene:sscle_01g005860	1.46697	2.06385e-33	5097	6665	5396	15003	15764	16669
gene:sscle_01g005870	-0.286527	0.208194	400	394	583	417	327	386
gene:sscle_01g005880	0.480251	0.32093	30	36	33	64	34	39
gene:sscle_01g005890	-1.168	1.64735e-21	33206	33533	38942	13552	17354	16127
gene:sscle_01g005900	-0.548513	0.0170498	173	151	153	111	108	108
gene:sscle_01g005910	0.199549	0.155153	866	846	937	1126	921	994
gene:sscle_01g005920	0.577211	0.00443905	1161	1315	1497	1735	1592	2604
gene:sscle_01g005930	-2.89989	4.97428e-52	8008	13613	11608	1303	1778	1371
gene:sscle_01g005940	0.56803	0.00286222	2076	1234	1747	2240	2650	2605
gene:sscle_01g005950	0.59217	0.0098941	134	145	118	171	208	221
gene:sscle_01g005960	-0.961272	1.78759e-24	10022	10527	11428	5172	5703	5550
gene:sscle_01g005970	-0.850442	1.21411e-06	7179	10142	10652	4293	5318	5905
gene:sscle_01g005980	1.86745	0.127555	0	8	3	18	5	18
gene:sscle_01g005990	2.27767	1.18526e-11	40	25	33	139	127	207
gene:sscle_01g006000	0.429073	0.00882156	1878	1374	1393	2197	1833	2222
gene:sscle_01g006010	-0.375036	0.000810058	2254	2409	2715	1887	1872	1930
gene:sscle_01g006020	1.53466	6.72629e-09	128	237	271	518	616	712
gene:sscle_01g006030	-0.239244	0.00645777	16668	17162	17806	13839	15257	14650
gene:sscle_01g006040	0.195009	0.0544631	3996	3976	3735	4557	4149	4694
gene:sscle_01g006050	-0.451509	1.05468e-06	5239	5799	5476	3834	4187	4056
gene:sscle_01g006060	-0.140665	0.207141	5312	5784	6302	5417	5065	5301
gene:sscle_01g006070	-1.24953	0.253723	1405	223	162	253	227	273
gene:sscle_01g006080	0.983775	4.09602e-11	448	402	337	768	768	810
gene:sscle_01g006090	1.15078	2.72033e-12	296	250	251	619	511	637
gene:sscle_01g006100	0.768288	4.13939e-07	1084	845	789	1658	1432	1539
gene:sscle_01g006110	-0.0231563	0.853838	5358	6122	5667	5891	5303	5680
gene:sscle_01g006120	0.491515	0.0109052	203	259	213	348	297	306
gene:sscle_01g006130	0.224716	0.362888	408	272	279	431	363	326
gene:sscle_01g006140	-0.622173	1.49255e-10	13142	14546	14739	9155	9799	8611
gene:sscle_01g006150	0.997983	3.77294e-11	329	296	264	621	590	563
gene:sscle_01g006160	-0.300497	0.0421671	2599	2991	2514	2263	1853	2464
gene:sscle_01g006170	-0.487847	6.71635e-05	3079	3874	3326	2597	2340	2392
gene:sscle_01g006180	-0.38519	5.17941e-05	25498	27476	28314	19676	22229	20337
gene:sscle_01g006190	0.127851	0.259477	4546	5058	4801	4835	5628	5277
gene:sscle_01g006200	0.748655	1.16835e-11	3478	3025	3284	4996	5467	5982
gene:sscle_01g006210	-0.944571	2.64764e-15	1862	2033	2265	1141	1040	1020
gene:sscle_01g006220	-0.0989636	0.349754	3132	3290	3336	2952	2932	3228
gene:sscle_01g006230	-0.653662	1.28469e-07	2708	3424	3078	1835	1932	2088
gene:sscle_01g006240	0.20576	0.574122	59	66	56	65	65	79
gene:sscle_01g006250	0.148324	0.143022	4225	4412	4451	4625	5193	4687
gene:sscle_01g006260	1.23634	1.46269e-10	1534	1239	1276	2724	2593	4222
gene:sscle_01g006270	-0.643293	9.56594e-07	1006	1111	1257	744	718	698
gene:sscle_01g006280	-0.58127	8.92403e-12	4080	3949	4285	2742	2733	2756
gene:sscle_01g006290	0.562144	0.0587574	162	121	86	177	204	163
gene:sscle_01g006300	2.06015	0.0515909	2	2	4	13	9	10
gene:sscle_01g006310	2.30316	1.65576e-08	24	11	20	82	82	108
gene:sscle_01g006320	0.815412	0.0276079	39	43	31	59	68	71
gene:sscle_01g006330	1.4187	0.00164929	4751	1707	3064	7146	8921	9390
gene:sscle_01g006340	0.678399	0.188934	48	24	22	47	40	63
gene:sscle_01g006350	-0.0918247	0.521059	2395	2586	2908	2240	2662	2501
gene:sscle_01g006360	-0.0258287	0.852646	7057	6653	7235	6482	7691	6400
gene:sscle_01g006370	1.01428	0.15937	10	15	6	19	25	18
gene:sscle_01g006380	0.609162	0.13768	38	37	48	67	45	76
gene:sscle_01g006390	-0.824435	1.69704e-08	1765	2123	2120	987	1313	1093
gene:sscle_01g006400	-0.819547	3.59855e-12	5649	7142	6995	3618	3709	3885
gene:sscle_01g006410	-0.784697	8.99299e-18	10726	12135	12333	6882	6781	6767
gene:sscle_01g006420	0.183929	0.0235561	9748	9999	10390	11275	11392	11569
gene:sscle_01g006430	-0.0993078	0.320156	3301	3269	3129	3153	2930	2969
gene:sscle_01g006440	-0.532137	1.32957e-06	6661	7466	7315	4429	5338	5062
gene:sscle_01g006450	0.756803	0.0760186	31	30	26	46	60	43
gene:sscle_01g006460	-0.969202	5.53671e-14	6211	7386	6751	3172	4018	3204
gene:sscle_01g006470	-1.0021	0.0289403	68	88	58	24	55	28
gene:sscle_01g006480	-0.569681	0.822477	5	1	2	0	0	5
gene:sscle_01g006490	-0.215878	0.0510491	11031	12055	13010	9637	10533	10912
gene:sscle_01g006500	-0.46608	1.43667e-05	2145	2333	2443	1675	1761	1575
gene:sscle_01g006510	-0.234996	0.0792206	3700	3528	4320	2923	3379	3511
gene:sscle_01g006520	-0.0108783	0.93308	8705	7651	8126	7957	8622	7718
gene:sscle_01g006530	-0.0408107	0.730733	2471	2722	2772	2516	2660	2568
gene:sscle_01g006540	-0.438182	1.07052e-07	9055	9232	9616	6746	7154	6694
gene:sscle_01g006550	-0.112034	0.32275	11695	10796	10894	11262	10084	9543
gene:sscle_01g006560	-0.911617	7.47561e-07	3674	5195	5654	2123	2621	2978
gene:sscle_01g006570	-0.322007	0.00966601	7575	8117	9492	6155	6971	7021
gene:sscle_01g006580	0.978323	0.0854092	22	16	15	36	22	47
gene:sscle_01g006590	-0.845679	3.51605e-13	9171	11320	11124	5637	6325	5630
gene:sscle_01g006600	-0.773214	1.6166e-10	3191	4016	3755	2085	2042	2289
gene:sscle_01g006610	-0.451626	6.6648e-07	5859	6302	6112	4185	4638	4540
gene:sscle_01g006620	-0.312694	0.00284978	4748	5410	5097	3975	4398	3910
gene:sscle_01g006630	0.700345	2.414e-06	721	535	630	961	1033	1070
gene:sscle_01g006640	-0.70673	3.9707e-12	5111	5536	6008	3278	3344	3584
gene:sscle_01g006650	0.575663	2.1829e-11	5305	5636	5873	8116	8353	8592
gene:sscle_01g006660	-0.164492	0.190994	1990	2410	2296	1895	2077	2003
gene:sscle_01g006670	-0.287574	0.00215118	4364	4923	4751	3784	3852	3866
gene:sscle_01g006680	-0.025366	0.875752	5848	6003	5260	6475	5185	5152
gene:sscle_01g006690	-0.0617563	0.674478	2845	2879	2638	3011	2639	2360
gene:sscle_01g006700	-0.392496	1.51079e-06	12070	12615	12498	9002	9613	9713
gene:sscle_01g006710	-0.917882	1.37094e-10	940	1137	1209	541	585	615
gene:sscle_01g006720	-0.168659	0.0863201	3518	3580	3546	3367	3098	3003
gene:sscle_01g006730	0.0178001	0.90425	2074	2141	1948	2228	2148	1862
gene:sscle_01g006740	0.0958815	0.46522	6548	7460	8239	7534	8194	8051
gene:sscle_01g006750	0.33501	0.00671367	2219	2141	2454	2541	3091	2963
gene:sscle_01g006760	-0.73757	2.49828e-17	7822	8630	8602	5072	5108	4847
gene:sscle_01g006770	-1.42367	2.21917e-24	55003	78834	73818	25208	24784	27415
gene:sscle_01g006780	-2.01866	0.237871	5	4	17	0	0	6
gene:sscle_01g006790	0.483525	7.04893e-07	196450	183631	213576	261635	277268	291124
gene:sscle_01g006800	1.30929	2.18468e-07	220	219	120	533	419	434
gene:sscle_01g006810	-0.980286	3.37212e-19	8340	10230	10264	4890	4807	4918
gene:sscle_01g006820	-0.152394	0.102901	3463	3684	3738	3305	3193	3296
gene:sscle_01g006830	-0.355539	0.0116476	2522	3279	3228	2224	2280	2554
gene:sscle_01g006840	-0.048171	0.706118	3788	4268	4531	3955	3992	4228
gene:sscle_01g006850	0.0690154	0.512623	6623	6381	6375	6635	7258	6435
gene:sscle_01g006860	0.387521	0.0379664	343	257	273	398	384	360
gene:sscle_01g006870	0.486095	1.63185e-05	1912	1774	1724	2714	2288	2574
gene:sscle_01g006880	1.04142	8.39342e-20	1989	1987	2196	3732	4544	4431
gene:sscle_01g006890	0.103733	0.281538	3004	2840	2916	3120	3227	3066
gene:sscle_01g006900	-0.308597	0.00390938	9390	10878	10448	7639	8466	8697
gene:sscle_01g006910	-1.31651	3.0355e-31	3000	3610	3416	1316	1436	1274
gene:sscle_01g006920	-0.361611	0.00364859	109314	134895	133215	88335	101725	103688
gene:sscle_01g006930	-0.396002	0.000605898	19532	23553	23248	15415	17475	17522
gene:sscle_01g006940	-0.0716221	0.677984	3597	2911	3055	3204	3342	2553
gene:sscle_01g006950	-1.14819	2.87427e-16	2367	3290	3044	1352	1316	1258
gene:sscle_01g006960	0.921229	0.275656	11	6	10	28	14	10
gene:sscle_01g006970	0.415031	0.513708	20	17	18	32	17	25
gene:sscle_01g006980	0.0695586	0.890798	107	75	79	128	48	97
gene:sscle_01g006990	0.394444	0.00102932	6280	5020	6193	7399	8061	7533
gene:sscle_01g007000	-0.182189	0.194741	2535	3003	3099	2287	2790	2536
gene:sscle_01g007010	-0.681408	0.646203	10	1	6	3	3	4
gene:sscle_01g007020	0.117323	0.964896	0	14	0	9	6	0
gene:sscle_01g007030	0.0117912	0.939429	2428	2556	2738	2394	2497	2897
gene:sscle_01g007040	-0.7618	1.53967e-10	2398	2923	2909	1529	1668	1658
gene:sscle_01g007050	0.348299	0.00508173	3312	4034	4186	4645	4885	5153
gene:sscle_01g007060	-0.127357	0.256122	13684	15755	16269	13528	14465	13854
gene:sscle_01g007070	0.599087	0.022282	240	152	149	289	230	298
gene:sscle_01g007080	0.511157	0.0103014	286	271	201	338	360	380
gene:sscle_01g007090	-0.111588	0.64605	1317	883	953	1078	1085	753
gene:sscle_01g007100	-0.0545534	0.808088	6895	4102	5430	5213	5780	4823
gene:sscle_01g007110	-2.88917	3.17626e-48	3935	6467	7272	737	817	832
gene:sscle_01g007120	-0.439253	0.00502416	8412	10468	11610	6416	7699	8374
gene:sscle_01g007130	0.808096	1.51786e-10	6225	5391	6907	9984	10477	11971
gene:sscle_01g007140	2.55644	1.72979e-25	77	101	130	503	541	774
gene:sscle_01g007150	1.50899	1.02199e-09	117	80	85	279	218	303
gene:sscle_01g007160	-0.192937	0.11134	2965	2717	3216	2406	2760	2618
gene:sscle_01g007170	-0.575781	1.64932e-06	12974	15923	15037	8825	10090	10562
gene:sscle_01g007180	0.485264	0.000402529	1297	1127	1341	1648	1626	1998
gene:sscle_01g007190	-0.345592	4.40357e-05	3687	3783	3846	2955	3045	2906
gene:sscle_01g007200	0.824682	1.99462e-09	1353	1058	1036	2088	2111	1905
gene:sscle_01g007210	-0.41365	0.000237558	16903	14401	15206	12542	11823	10550
gene:sscle_01g007220	-0.342857	6.55278e-05	15166	16710	15388	12781	12190	12297
gene:sscle_01g007230	0.538667	1.76624e-08	5715	5930	5939	7801	8629	9115
gene:sscle_01g007240	-0.521581	7.15279e-07	7069	7250	6941	4591	5512	4707
gene:sscle_01g007250	-0.494949	8.65606e-07	10493	11906	11785	7743	8684	7830
gene:sscle_01g007260	0.0741004	0.607083	2318	2815	2887	2711	2979	2753
gene:sscle_01g007270	-0.489114	3.49341e-05	3504	4179	4335	2693	2956	2914
gene:sscle_01g007280	1.2492	2.64474e-21	544	432	533	1168	1187	1230
gene:sscle_01g007290	-0.201512	0.0301597	3636	3890	3692	3132	3362	3264
gene:sscle_01g007300	-1.31123	1.60605e-09	594	970	898	277	328	388
gene:sscle_01g007310	-0.459639	2.08942e-08	8043	8040	8316	5650	6122	5971
gene:sscle_01g007320	0.444716	3.96571e-05	2196	2177	1949	2728	2788	3089
gene:sscle_01g007330	-0.498604	5.95063e-07	1611	1669	1684	1229	1149	1136
gene:sscle_01g007340	0.153192	0.173107	13475	14409	13646	13737	16062	16384
gene:sscle_01g007350	0.120715	0.323629	9667	9511	8929	9750	11428	9381
gene:sscle_01g007360	-0.279711	0.00354509	4352	4673	4225	3544	3817	3554
gene:sscle_01g007370	-1.1532	3.14852e-30	44429	50782	47234	22417	22262	19367
gene:sscle_01g007380	-0.395263	5.14647e-05	19246	21135	21529	14988	16866	15219
gene:sscle_01g007390	0.365835	0.000365772	2171	2028	2315	2759	2710	2926
gene:sscle_01g007400	3.59811	9.21487e-29	31	19	13	213	279	270
gene:sscle_01g007410	-0.237554	0.00520782	10734	10527	10875	9083	9506	8668
gene:sscle_01g007420	-0.760368	1.25388e-09	6719	8826	8366	4746	4462	4909
gene:sscle_01g007430	-0.273771	0.00169097	3589	3416	3647	2930	2909	2971
gene:sscle_01g007440	0.544176	0.00123278	1785	1214	1330	2330	1986	1995
gene:sscle_01g007450	4.15851	1.73916e-82	688	337	431	7683	9939	8367
gene:sscle_01g007460	0.429169	0.00165948	480	553	531	750	676	680
gene:sscle_01g007470	-0.324927	0.0137007	3376	4110	4429	3009	3222	3283
gene:sscle_01g007480	-0.33229	0.00148449	3823	4415	3911	3117	3369	3164
gene:sscle_01g007490	-0.747944	4.49005e-16	17753	19578	18961	11496	11655	10367
gene:sscle_01g007500	0.83544	0.00228515	77	64	90	123	137	152
gene:sscle_01g007510	-0.353404	0.000905669	10206	12307	11128	8720	9184	8429
gene:sscle_01g007520	-0.367015	4.35326e-05	16198	18368	17316	13029	13775	13425
gene:sscle_01g007530	0.348053	0.00201539	1576	1698	1437	2076	1999	1922
gene:sscle_01g007540	-1.08591	9.4004e-11	8300	13301	12002	4913	5645	5272
gene:sscle_01g007550	0.0385123	0.648989	22580	22555	22666	23002	23452	23182
gene:sscle_01g007560	-0.411203	0.000601816	5185	5990	6011	3857	4689	4379
gene:sscle_01g007570	-0.352925	0.0101673	1502	1708	1761	1130	1374	1389
gene:sscle_01g007580	-1.27764	1.53777e-28	9338	11761	10995	4096	4575	4568
gene:sscle_01g007590	-0.566306	2.29161e-08	4282	4953	5008	3142	3232	3245
gene:sscle_01g007600	-0.772941	2.0832e-12	35437	43981	41531	22673	25052	23058
gene:sscle_01g007610	-0.385968	0.000660404	23743	29092	28037	19560	20391	21938
gene:sscle_01g007620	0.289391	0.00184918	3101	3163	3236	3687	3830	4094
gene:sscle_01g007630	-0.350211	1.17263e-05	17158	17073	18144	13284	14016	13787
gene:sscle_01g007640	0.26226	0.0183027	3846	4244	3715	4745	4360	5055
gene:sscle_01g007650	-0.385625	0.000233806	3177	3728	3432	2740	2555	2618
gene:sscle_01g007660	0.977361	1.85636e-12	2235	1718	1621	3783	3534	3655
gene:sscle_01g007670	0.649666	0.0396509	174	136	81	231	179	202
gene:sscle_01g007680	0.907672	4.071e-12	4233	3844	3317	6343	7912	7118
gene:sscle_01g007690	0.587163	0.00260017	316	234	257	460	386	365
gene:sscle_01g007700	2.39106	1.45579e-70	940	670	789	3980	4235	4364
gene:sscle_01g007710	2.992	2.95857e-75	186	136	140	1165	1150	1355
gene:sscle_01g007720	0.0248061	0.87264	1943	1863	2201	2021	2216	1874
gene:sscle_01g007730	3.47407	7.8357e-70	147	154	117	1168	1820	1654
gene:sscle_01g007740	-0.403608	0.00330383	17347	21074	21475	12948	16201	16131
gene:sscle_01g007750	-0.496677	0.000136649	1626	2017	2021	1398	1354	1262
gene:sscle_01g007760	-1.07972	3.17844e-16	18393	24926	23761	9764	10901	11072
gene:sscle_01g007770	-0.793211	0.0787188	53	73	56	21	46	38
gene:sscle_01g007780	0.858172	5.6144e-05	225	157	171	333	294	374
gene:sscle_01g007790	0.478441	0.770096	7	2	4	2	15	1
gene:sscle_01g007800	1.93606	0.133925	0	4	4	12	4	13
gene:sscle_01g007810	0.586971	1.62053e-05	841	675	780	1180	1211	1056
gene:sscle_01g007820	0.110273	0.271768	10819	10852	12161	11872	12299	12349
gene:sscle_01g007830	-0.0214799	0.865407	6086	6848	7203	6497	6591	6753
gene:sscle_01g007840	-1.44346	2.00062e-25	5240	7305	7024	2314	2378	2504
gene:sscle_01g007850	0.179892	0.302672	1691	2003	1755	1935	1750	2488
gene:sscle_01g007860	0.446115	0.0369588	2317	1261	1588	2517	2325	2194
gene:sscle_01g007870	-0.586159	1.70854e-08	7185	7774	7546	5267	5253	4471
gene:sscle_01g007880	-0.0865071	0.554775	1248	1194	1163	1274	1066	1054
gene:sscle_01g007890	0.715767	2.69913e-06	638	525	682	958	946	1127
gene:sscle_01g007900	0.555316	2.90656e-07	11458	9597	11863	16205	15769	16398
gene:sscle_01g007910	-0.390472	0.000126184	3601	3805	3422	2716	2602	2943
gene:sscle_01g007920	0.10266	0.325417	9301	10390	10554	10406	11028	11043
gene:sscle_01g007930	-0.0909973	0.390949	6788	7255	6263	6373	6305	6386
gene:sscle_01g007940	-0.422362	1.42523e-05	16059	18806	18431	12992	13494	13284
gene:sscle_01g007950	-0.223535	0.0214771	3427	3793	3568	2980	3199	3061
gene:sscle_01g007960	-1.42918	6.9979e-25	2394	3130	3261	1134	1060	1069
gene:sscle_01g007970	0.148675	0.247625	1075	1084	1129	1125	1189	1331
gene:sscle_01g007980	0.035397	0.714851	15291	14567	15120	15105	16006	14984
gene:sscle_01g007990	-0.6828	2.23102e-16	55120	59129	60210	34930	37835	35916
gene:sscle_01g008000	-0.412966	0.000194216	1126	1204	1141	887	824	896
gene:sscle_01g008010	-0.0973856	0.422706	9262	9297	10367	8148	9335	9556
gene:sscle_01g008020	0.235906	0.167588	1388	1047	1131	1507	1496	1194
gene:sscle_01g008030	-0.246248	0.00437614	9764	9805	10303	8078	8789	8318
gene:sscle_01g008040	0.541853	2.44451e-06	1184	996	1068	1528	1563	1636
gene:sscle_01g008050	1.09198	0.00886358	29	35	25	81	63	47
gene:sscle_01g008060	0.765569	1.85795e-05	195	173	172	307	285	326
gene:sscle_01g008070	-0.41048	0.000627748	2944	3441	3396	2283	2380	2698
gene:sscle_01g008080	2.91376	0.55682	0	0	0	4	0	0
gene:sscle_01g008090	-0.220699	0.215359	681	799	583	589	545	636
gene:sscle_01g008100	0.861918	0.000150222	298	215	208	499	469	341
gene:sscle_01g008110	0.711925	0.0019074	224	216	300	502	371	340
gene:sscle_01g008120	1.42282	2.10949e-05	87	41	55	139	194	159
gene:sscle_01g008130	0.11766	0.845874	31	33	36	20	49	40
gene:sscle_01g008140	-0.629432	1.65917e-06	3292	4080	4243	2383	2401	2725
gene:sscle_01g008150	0.497874	1.15142e-05	1303	1286	1145	1675	1719	1879
gene:sscle_01g008160	-0.987346	4.51166e-26	6608	7206	7182	3384	3779	3428
gene:sscle_01g008170	-0.304884	0.00258888	4493	5238	4938	3929	3865	4082
gene:sscle_01g008180	0.605447	0.127908	29	48	50	67	69	58
gene:sscle_01g008190	-0.368668	0.0003195	6504	7694	6951	5263	5479	5637
gene:sscle_01g008200	-1.0569	2.79364e-15	4347	5529	5169	2738	2266	2227
gene:sscle_01g008210	-0.493044	0.0214579	288	321	425	241	264	229
gene:sscle_01g008220	0.485975	0.00415838	361	332	338	543	411	489
gene:sscle_01g008230	0.622521	0.295748	16	21	18	19	37	29
gene:sscle_01g008240	0.69419	0.751203	7	0	0	4	3	4
gene:sscle_01g008250	0.748886	0.208963	15	23	14	36	32	20
gene:sscle_01g008260	1.63452	1.0542e-18	404	281	272	989	881	1100
gene:sscle_01g008270	1.64431	9.96707e-18	394	259	306	935	882	1181
gene:sscle_01g008280	0.108881	0.343988	3326	3559	3436	3561	3510	4061
gene:sscle_01g008290	0.590075	0.737384	5	1	1	3	4	3
gene:sscle_01g008300	1.94682	3.56056e-10	55	34	58	233	179	152
gene:sscle_01g008310	-0.83103	1.20671e-10	684	770	702	399	402	411
gene:sscle_01g008320	-0.172309	0.218938	690	751	817	665	653	686
gene:sscle_01g008330	0.401925	0.531935	28	13	22	38	24	22
gene:sscle_01g008340	1.90406	0.634851	0	11	0	0	26	16
gene:sscle_01g008350	0.101502	0.596751	509	440	574	531	502	601
gene:sscle_01g008360	-0.603149	9.13543e-07	3750	4548	4394	2548	3058	2750
gene:sscle_01g008370	0.202617	0.0883755	6014	6747	6770	6760	7533	8186
gene:sscle_01g008380	-0.197725	0.072348	17914	19567	18630	14585	17154	17187
gene:sscle_01g008390	0.933157	0.0211352	5097	3309	2811	9534	6487	5398
gene:sscle_01g008400	-0.0865326	0.609419	601	648	688	559	586	681
gene:sscle_01g008410	-0.523435	1.19691e-05	1546	1813	1656	1073	1189	1227
gene:sscle_01g008420	0.202858	0.164414	749	761	639	866	763	844
gene:sscle_01g008430	-0.298556	0.722858	39	23	16	40	13	11
gene:sscle_01g008440	0.341977	0.14946	294	212	216	249	327	338
gene:sscle_01g008450	0.432559	0.37723	31	34	45	39	40	70
gene:sscle_01g008460	1.04277	2.03583e-10	280	217	260	500	559	502
gene:sscle_01g008470	0.904233	0.000870694	384	198	343	434	654	641
gene:sscle_01g008480	0.616423	0.000357667	1455	970	1252	1652	2073	1911
gene:sscle_01g008490	0.835528	0.000309559	549	301	415	723	881	651
gene:sscle_01g008500	0.787016	2.87152e-09	577	478	545	887	981	893
gene:sscle_01g008510	0.0567947	0.628165	2033	1965	2041	2233	2059	1988
gene:sscle_01g008520	1.33208	6.12859e-08	96	79	127	271	222	265
gene:sscle_01g008530	-0.0517422	0.633543	3366	3565	3676	3299	3544	3390
gene:sscle_01g008540	0.704541	0.462744	10	7	4	10	9	14
gene:sscle_01g008550	2.59966	9.11322e-05	5	7	6	47	20	44
gene:sscle_01g008560	1.86938	8.71954e-32	726	671	854	2414	2491	3325
gene:sscle_01g008570	0.825994	0.00298748	76	93	63	139	149	123
gene:sscle_01g008580	1.63592	2.73115e-19	1424	1720	1879	4346	4530	6738
gene:sscle_01g008590	-0.0830242	0.571334	4449	5244	4253	4222	4103	4842
gene:sscle_01g008600	0.745008	1.43113e-09	7134	8910	7642	12126	12945	14628
gene:sscle_01g008610	-0.073929	0.480394	5067	4855	4749	4799	4772	4365
gene:sscle_01g008620	-0.119108	0.452282	5424	4229	4519	4052	4940	4057
gene:sscle_01g008630	0.244513	0.0654346	1689	1457	1339	1777	1850	1683
gene:sscle_01g008640	0.281528	0.229137	455	370	296	480	511	371
gene:sscle_01g008650	0.470995	0.258485	61	36	43	76	52	65
gene:sscle_01g008660	0.0139907	0.972087	77	75	65	66	75	78
gene:sscle_01g008670	-0.228493	0.0179363	7611	8574	8601	6860	7118	7178
gene:sscle_01g008680	-0.502609	3.79298e-05	672841	734931	809648	455982	562798	546341
gene:sscle_01g008690	-0.921126	6.78807e-16	5537	6025	6660	2910	3425	3288
gene:sscle_01g008700	-0.119794	0.396577	2212	2122	2487	1887	2318	2072
gene:sscle_01g008710	0.461823	0.146999	92	76	66	96	96	130
gene:sscle_01g008720	1.20396	0.656617	4	0	0	5	0	4
gene:sscle_01g008730	5.51922	0.0147589	0	0	0	16	8	0
gene:sscle_01g008740	2.71384	0.119154	0	0	3	5	8	5
gene:sscle_01g008750	NA	NA	0	0	0	0	0	0
gene:sscle_01g008760	2.00689	0.336119	0	0	3	3	5	3
gene:sscle_01g008770	2.23038	0.343988	4	0	0	0	17	2
gene:sscle_01g008780	0.267559	0.900814	8	4	0	9	5	0
gene:sscle_01g008790	-2.30065	0.649112	0	0	3	0	0	0
gene:sscle_01g008800	0.283923	0.752478	54	15	17	60	33	11
gene:sscle_01g008810	0.524125	2.16473e-05	3792	3338	3193	4570	4719	5555
gene:sscle_01g008820	-0.589004	1.62404e-12	9416	8925	9534	6292	6339	5900
gene:sscle_01g008830	0.339624	0.245293	212	174	142	271	234	163
gene:sscle_01g008840	0.293845	0.0185088	4446	4509	5352	5327	6298	5916
gene:sscle_01g008850	0.377941	0.0744689	885	615	745	1157	1005	754
gene:sscle_01g008860	-0.195686	0.0372759	12724	13479	12348	10795	11883	10983
gene:sscle_01g008870	-0.351049	0.000469632	6641	7065	7485	5189	5881	5545
gene:sscle_01g008880	0.661689	1.07202e-10	3746	3322	3426	5947	5496	5157
gene:sscle_01g008890	-0.101939	0.335915	4887	5179	5077	4555	5065	4491
gene:sscle_01g008900	1.01902	4.67649e-14	568	490	467	1105	959	1024
gene:sscle_01g008910	-0.638385	1.07633e-10	2733	2933	3075	1895	1937	1784
gene:sscle_01g008920	-0.311022	0.000255494	10359	11248	11167	8984	8895	8540
gene:sscle_01g008930	0.752621	0.0223718	92	50	62	113	111	119
gene:sscle_01g008940	0.808258	0.313813	17	7	6	15	19	19
gene:sscle_01g008950	0.146982	0.755228	63	44	39	52	44	66
gene:sscle_01g008960	0.756186	8.87169e-12	1170	1221	1378	2013	2175	2179
gene:sscle_01g008970	0.100772	0.606158	6267	5412	4901	7069	5996	4713
gene:sscle_01g008980	-0.295423	0.00594143	1957	2162	2031	1561	1722	1729
gene:sscle_01g008990	0.515004	0.000534815	846	640	689	1103	1011	993
gene:sscle_01g009000	0.50968	0.00013677	1152	1534	1394	1906	1963	1942
gene:sscle_01g009010	-1.14	4.32749e-23	2011	2462	2225	999	993	1047
gene:sscle_01g009020	-0.118773	0.32954	2914	3298	3385	2772	2934	3134
gene:sscle_01g009030	-0.096835	0.297221	4623	4769	4881	4554	4313	4480
gene:sscle_01g009040	-0.688127	3.46852e-09	43284	46448	51620	26276	32353	29103
gene:sscle_01g009050	0.0350929	0.775637	3838	3395	3297	3616	3601	3571
gene:sscle_01g009060	-0.983835	9.39716e-25	6680	7635	7785	3690	3722	3763
gene:sscle_01g009070	-0.635235	3.36363e-10	43391	51828	47741	29338	32400	30305
gene:sscle_01g009080	1.08529	2.88741e-24	2690	2409	2225	5421	5201	4915
gene:sscle_01g009090	-0.768122	1.24205e-15	11226	12674	13063	7495	6963	7246
gene:sscle_01g009100	-0.718185	2.45797e-09	3904	5055	4731	2746	2813	2763
gene:sscle_01g009110	-0.198698	0.638286	55	67	50	54	55	40
gene:sscle_01g009120	0.346656	0.771714	6	11	3	14	6	5
gene:sscle_01g009130	-1.55541	1.16995e-26	51573	76155	71414	21610	22474	23671
gene:sscle_01g009140	-0.893838	1.59776e-14	3284	3964	4144	2036	2032	2064
gene:sscle_01g009150	-1.43286	9.75808e-31	12557	16720	15441	5837	5501	5225
gene:sscle_01g009160	-0.716167	1.58139e-10	28534	35857	32973	18755	20849	19663
gene:sscle_01g009170	-0.0623617	0.568147	9592	8430	9091	8299	8810	8857
gene:sscle_01g009180	-0.169076	0.087266	4057	3994	3989	3381	3823	3504
gene:sscle_01g009190	-0.360057	0.633259	24	15	15	19	10	13
gene:sscle_01g009200	0.42144	0.185037	59	72	60	80	92	84
gene:sscle_01g009210	0.90698	2.02706e-14	3150	3437	4064	6352	6909	6712
gene:sscle_01g009220	0.000493752	0.99703	2382	2511	2647	2387	2579	2576
gene:sscle_01g009230	0.304397	0.422076	93	84	108	101	84	168
gene:sscle_01g009240	0.421397	0.0337156	883	547	725	923	1068	894
gene:sscle_01g009250	-0.378762	0.0114957	616	696	693	460	567	516
gene:sscle_01g009260	1.22888	9.12275e-21	455	393	430	1084	929	982
gene:sscle_01g009270	0.342624	0.0842394	2345	2123	1489	2963	2299	2291
gene:sscle_01g009280	-0.676036	1.42459e-11	2072	2271	2037	1351	1293	1350
gene:sscle_01g009290	0.45177	0.150904	160	153	121	184	139	270
gene:sscle_01g009300	0.670883	1.48066e-05	624	536	668	1036	832	1042
gene:sscle_01g009310	-0.00644943	0.961402	3494	3751	3867	3405	3833	3826
gene:sscle_01g009320	1.25772	0.00137685	34	24	26	73	53	75
gene:sscle_01g009330	0.384056	0.0112513	745	604	703	884	804	989
gene:sscle_01g009340	-0.147652	0.472458	379	456	503	397	357	454
gene:sscle_01g009350	-0.386694	0.000399867	4079	4599	4414	3301	3083	3631
gene:sscle_01g009360	-0.957786	1.71237e-14	2878	3600	3671	1817	1663	1746
gene:sscle_01g009370	0.397753	0.00180495	1946	1528	1762	2173	2408	2315
gene:sscle_01g009380	0.171872	0.711999	53	35	40	54	42	48
gene:sscle_01g009390	3.20032	0.238452	0	1	0	0	3	6
gene:sscle_01g009400	-0.933218	2.2809e-24	4059	4593	4383	2247	2293	2287
gene:sscle_01g009410	-0.0364515	0.742489	3691	3907	3684	3554	3578	3870
gene:sscle_01g009420	0.147924	0.0888335	5972	6091	5932	6538	6470	6931
gene:sscle_01g009430	0.247232	0.0630757	1184	1019	1007	1229	1205	1376
gene:sscle_01g009440	0.11355	0.422706	1537	1479	1511	1426	1658	1815
gene:sscle_01g009450	-0.516813	3.54679e-06	2490	2985	2563	1912	1839	1868
gene:sscle_01g009460	-0.108444	0.410282	8645	9868	10334	8022	9271	9467
gene:sscle_01g009470	0.235748	0.00674641	3302	3435	3535	4094	4033	3969
gene:sscle_01g009480	-1.40119	1.58225e-28	4937	6167	6158	2002	2150	2385
gene:sscle_01g009490	-1.31652	3.81571e-26	14591	18608	19336	6723	7361	7010
gene:sscle_01g009500	1.72237	7.87744e-45	536	462	437	1547	1540	1648
gene:sscle_01g009510	2.0074	4.86675e-11	36	56	30	158	169	163
gene:sscle_01g009520	0.00618302	0.957934	9095	9954	9997	9401	9592	10180
gene:sscle_01g009530	-0.227307	0.0215787	11132	10097	10407	9652	8567	8803
gene:sscle_01g009540	-0.389408	0.000249996	189223	217479	224967	151780	171077	159387
gene:sscle_01g009550	0.86959	8.16158e-13	549	615	564	1067	982	1109
gene:sscle_01g009560	-0.92708	9.14307e-17	3690	4585	3948	2123	2150	2157
gene:sscle_01g009570	-0.311148	0.000456867	9099	9519	9936	7304	7884	7827
gene:sscle_01g009580	-0.185488	0.110278	8526	7478	7910	7235	7471	6321
gene:sscle_01g009590	0.534817	0.00052758	805	612	657	1012	1082	909
gene:sscle_01g009600	1.09154	1.25598e-09	6797	3984	5889	10948	11766	12810
gene:sscle_01g009610	-0.468034	3.37269e-06	4872	5685	5281	3926	3883	3642
gene:sscle_01g009620	-0.288196	0.00882387	3402	3714	3691	3106	3074	2669
gene:sscle_01g009630	-0.577119	1.24557e-11	10548	11317	10951	7732	7088	7177
gene:sscle_01g009640	-0.216834	0.282921	979	715	688	636	780	633
gene:sscle_01g009650	0.258166	0.00070332	8997	9058	9142	10627	10826	11073
gene:sscle_01g009660	0.322483	0.000108483	3468	3338	3285	4179	4263	4176
gene:sscle_01g009670	0.309711	0.00062789	9936	9611	10386	12154	13128	11819
gene:sscle_01g009680	-0.0990001	0.406132	12510	11416	11152	11556	11316	9878
gene:sscle_01g009690	1.24497	0.000511601	30	33	30	86	68	67
gene:sscle_01g009700	0.714395	0.0337582	61	70	60	93	82	139
gene:sscle_01g009710	0.724106	4.02843e-05	335	258	283	425	515	507
gene:sscle_01g009720	0.165978	0.061716	4655	4791	4636	5124	5171	5505
gene:sscle_01g009730	0.303854	0.0451575	2052	2205	2158	2142	3018	2761
gene:sscle_01g009740	-0.399692	1.09052e-05	8202	9287	8768	6501	6840	6563
gene:sscle_01g009750	-0.428068	0.000115596	2027	2325	2050	1631	1632	1496
gene:sscle_01g009760	0.422842	0.000281463	1434	1512	1616	1860	2056	2200
gene:sscle_01g009770	0.114955	0.904313	8	16	10	14	7	16
gene:sscle_01g009780	0.322739	0.0102974	1190	1336	1294	1448	1577	1754
gene:sscle_01g009790	-0.156422	0.322633	3832	2837	3324	3239	3037	2690
gene:sscle_01g009800	-0.0149264	0.925326	987	1087	1000	1044	925	1073
gene:sscle_01g009810	0.325512	0.00379357	1121	1196	1238	1433	1586	1436
gene:sscle_01g009820	0.362741	0.117834	142	125	135	185	152	179
gene:sscle_01g009830	0.0741515	0.747351	472	330	387	445	368	438
gene:sscle_01g009840	-1.3363	1.35722e-13	404	488	382	177	171	157
gene:sscle_01g009850	0.595965	3.15539e-06	564	529	535	870	751	840
gene:sscle_01g009860	0.0429782	0.735941	2405	2630	2742	2499	2755	2761
gene:sscle_01g009870	0.102362	0.565342	3688	4466	4283	4127	5372	3854
gene:sscle_01g009880	0.0565958	0.71975	2676	3149	3138	2694	3259	3370
gene:sscle_01g009890	-0.43322	1.62828e-05	4756	5279	5202	3547	4028	3711
gene:sscle_01g009900	-0.415123	1.02849e-05	14238	16643	15785	11564	11709	11726
gene:sscle_01g009910	-0.58006	3.21177e-07	13260	15199	14678	8488	10174	10196
gene:sscle_01g009920	0.888726	1.97053e-06	352	318	385	528	643	782
gene:sscle_01g009930	0.265277	0.0739254	1323	1197	1629	1653	1635	1699
gene:sscle_01g009940	-0.182431	0.0747798	14779	17172	15893	13516	14679	13967
gene:sscle_01g009950	0.948158	3.8275e-11	2020	1496	1736	3295	3056	3780
gene:sscle_01g009960	0.82447	0.579017	7	2	8	12	19	0
gene:sscle_01g009970	-0.348781	0.684387	12	16	11	14	8	9
gene:sscle_01g009980	0.0745431	0.774372	208	272	244	286	208	270
gene:sscle_01g009990	-0.726033	2.70077e-14	3847	4273	4378	2449	2568	2540
gene:sscle_01g010000	-0.0838549	0.383529	9330	10301	9437	9206	9059	9162
gene:sscle_01g010010	0.013363	0.976309	110	86	79	125	80	71
gene:sscle_01g010020	-0.319016	0.00290023	7720	9041	9322	6870	6955	7084
gene:sscle_01g010030	1.04644	6.17245e-11	309	306	278	529	631	685
gene:sscle_01g010040	0.585421	3.38491e-08	2232	2118	2383	3121	3366	3617
gene:sscle_01g010050	-0.138997	0.143451	17909	16543	17057	15692	16345	14739
gene:sscle_01g010060	-0.633782	1.62671e-11	15454	16685	16398	10789	10934	9558
gene:sscle_01g010070	0.122239	0.27235	25776	25892	27921	26072	30274	30282
gene:sscle_01g010080	-1.28021	5.33168e-24	2356	2938	2899	1059	1103	1213
gene:sscle_01g010090	-0.165333	0.508615	264	251	214	225	173	251
gene:sscle_01g010100	-0.242899	0.00683212	5770	5296	5431	4780	4658	4503
gene:sscle_01g010110	-0.380096	0.000160117	4478	4306	4324	3435	3575	3061
gene:sscle_01g010120	0.0565813	0.797038	630	426	488	530	546	528
gene:sscle_01g010130	-0.0482597	0.912547	89	64	132	86	88	102
gene:sscle_01g010140	0.216527	0.161024	1211	972	942	1307	1134	1189
gene:sscle_01g010150	-0.097973	0.349925	6395	7259	7242	6441	6514	6570
gene:sscle_01g010160	0.947913	1.74651e-14	5037	5126	4557	9140	8352	10904
gene:sscle_01g010170	1.04655	1.55838e-09	966	899	721	1432	2066	1842
gene:sscle_01g010180	1.13272	0.0138943	30	35	18	66	73	43
gene:sscle_01g010190	-0.113868	0.963282	4	4	0	4	0	3
gene:sscle_01g010200	-0.953236	0.758373	3	3	0	3	0	0
gene:sscle_01g010210	0.02049	0.995347	6	0	0	3	3	0
gene:sscle_01g010220	1.42227	0.372481	1	5	5	6	22	0
gene:sscle_01g010230	-0.466818	0.669939	6	14	23	21	7	3
gene:sscle_01g010240	-0.770337	0.73374	3	7	0	2	4	0
gene:sscle_01g010250	-0.838565	6.95798e-05	3692	6791	5728	2533	3166	3367
gene:sscle_01g010260	0.739901	0.0961815	30	44	35	81	41	61
gene:sscle_01g010270	-0.156429	0.0535572	11392	11005	11674	10235	10231	10104
gene:sscle_01g010280	1.41628	2.24916e-56	4144	3884	4087	10839	10066	11429
gene:sscle_01g010290	-0.17114	0.902144	10	5	3	3	7	5
gene:sscle_01g010300	1.33923	0.190208	8	8	1	23	9	12
gene:sscle_01g010310	0.174141	0.065644	14461	16085	15028	16435	17070	17917
gene:sscle_01g010320	0.171802	0.0666894	5727	5566	5539	6612	6422	5926
gene:sscle_01g010330	0.112294	0.789567	59	48	71	68	71	53
gene:sscle_01g010340	1.60121	0.0940284	4	6	4	6	15	20
gene:sscle_01g010350	-0.286675	0.257302	145	190	189	132	138	161
gene:sscle_01g010360	0.910569	0.295362	7	12	12	34	19	6
gene:sscle_01g010370	-0.180988	0.137476	6220	6988	6719	5216	5963	6400
gene:sscle_01g010380	0.556839	0.00043195	410	372	318	522	533	564
gene:sscle_01g010390	-0.201822	0.0626627	2586	2680	2894	2471	2215	2409
gene:sscle_01g010400	0.337906	0.248238	227	162	159	294	175	222
gene:sscle_01g010410	0.561984	0.000106742	943	757	795	1242	1094	1346
gene:sscle_01g010420	0.420994	0.061347	478	293	324	530	484	451
gene:sscle_01g010430	-0.635162	1.20405e-08	9850	11442	10853	6892	7551	6254
gene:sscle_01g010440	0.254672	0.437584	110	78	106	143	107	100
gene:sscle_01g010450	0.686279	0.161869	28	25	23	49	28	47
gene:sscle_01g010460	1.38876	0.171968	9	3	15	4	25	42
gene:sscle_01g010470	1.07636	4.72361e-14	4278	4929	4823	8237	9581	11766
gene:sscle_01g010480	0.1727	0.611012	218	514	300	404	368	393
gene:sscle_01g010490	-0.00945803	0.996811	0	5	6	4	6	0
gene:sscle_01g010500	-0.150103	0.188632	7504	8008	8713	6954	7859	7019
gene:sscle_01g010510	1.23672	2.53943e-45	1521	1463	1591	3579	3653	3550
gene:sscle_01g010520	0.132431	0.370338	1522	1559	1928	1848	1916	1726
gene:sscle_01g010530	-0.385556	0.00134105	2217	2621	2755	1901	2000	1913
gene:sscle_01g010540	0.406768	0.265562	44	53	46	60	63	67
gene:sscle_01g010550	0.390816	0.390742	54	47	27	64	51	52
gene:sscle_01g010560	0.337507	0.640301	35	13	17	39	19	23
gene:sscle_01g010570	-0.15565	0.14212	2656	2766	2708	2251	2496	2553
gene:sscle_01g010580	-0.171417	0.155524	1545	1655	1780	1392	1477	1555
gene:sscle_01g010590	-0.225607	0.0133201	2740	2900	2886	2471	2444	2378
gene:sscle_01g010600	0.0726918	0.535377	1416	1505	1522	1616	1495	1562
gene:sscle_01g010610	0.473136	0.0315325	28908	15037	19313	32923	28684	26203
gene:sscle_01g010620	-0.144826	0.205318	2878	3382	3279	2962	2792	2875
gene:sscle_01g010630	-0.330856	0.000233131	3248	3097	3222	2539	2442	2625
gene:sscle_01g010640	-0.59513	2.55568e-05	1477	2007	1838	1204	1186	1134
gene:sscle_01g010650	-0.545664	5.78137e-10	13336	15048	14173	9940	9825	9390
gene:sscle_01g010660	-0.341939	0.00421631	1230	1295	1108	987	934	945
gene:sscle_01g010670	-0.326863	0.000255707	5770	5848	6395	4725	4803	4834
gene:sscle_01g010680	-0.957953	2.50204e-08	107126	134591	150148	54114	81348	66266
gene:sscle_01g010690	-1.00954	1.53668e-15	11326	14803	14948	6627	7098	6678
gene:sscle_01g010700	0.291089	0.0466298	1085	964	903	1357	1097	1157
gene:sscle_01g010710	0.712249	1.41497e-10	808	736	812	1286	1231	1342
gene:sscle_01g010720	-0.414805	4.12563e-05	1937	2051	1831	1452	1486	1427
gene:sscle_01g010730	-0.298516	0.0018337	10276	11386	10884	8424	9407	8632
gene:sscle_01g010740	-0.9592	1.03607e-23	4692	5367	5363	2632	2627	2673
gene:sscle_01g010750	-0.226107	0.017271	5216	5107	5608	4618	4676	4326
gene:sscle_01g010760	-0.177276	0.0223137	33560	32713	34180	29719	30168	28950
gene:sscle_01g010770	-0.245797	0.62956	4744	2175	2220	2665	2599	2442
gene:sscle_01g010780	-0.430012	1.00046e-05	3941	4382	4243	3195	3207	2926
gene:sscle_01g010790	0.565816	0.233082	49	25	26	51	47	50
gene:sscle_01g010800	0.710991	0.000495258	286	199	201	359	364	398
gene:sscle_01g010810	-0.30107	0.915417	2	0	8	0	0	9
gene:sscle_01g010820	-0.0630811	0.977029	4	0	5	1	4	3
gene:sscle_01g010830	0.886398	0.36864	11	5	4	17	7	12
gene:sscle_01g010840	0.654458	0.22762	24	18	27	32	27	50
gene:sscle_01g010850	-1.03581	5.31154e-16	10678	12929	14229	5831	6668	5956
gene:sscle_01g010860	-0.00873579	0.99703	0	4	5	0	4	4
gene:sscle_01g010870	0.440899	1.37699e-05	1785	1596	1742	2356	2215	2382
gene:sscle_01g010880	-1.59969	1.05686e-21	13050	17920	19287	4649	6381	5553
gene:sscle_01g010890	-0.17091	0.0366369	7270	7126	7454	6366	6476	6568
gene:sscle_01g010900	1.41417	1.41772e-08	262	449	371	788	803	1295
gene:sscle_01g010910	0.552412	0.0003196	12160	16545	14936	18004	22076	23922
gene:sscle_01g010920	0.483139	0.273756	44	63	45	101	60	51
gene:sscle_01g010930	0.569843	0.0027749	420	364	293	594	474	528
gene:sscle_01g010940	-0.0781477	0.496114	2278	2209	2237	1965	2195	2210
gene:sscle_01g010950	-0.291173	0.00228828	11082	12342	11877	9712	10084	9054
gene:sscle_01g010960	-1.58449	1.25182e-26	59846	88299	81917	24095	24771	27848
gene:sscle_01g010970	0.498291	0.000274632	28839	30768	23689	35000	43912	38746
gene:sscle_01g010980	0.407652	0.00823426	5459	5369	4500	5911	8146	6276
gene:sscle_01g010990	0.369978	0.00175405	12112	12137	13427	14121	17083	17487
gene:sscle_01g011000	-1.59161	4.59509e-29	58809	84120	80688	23600	24022	26575
gene:sscle_01g011010	-0.326781	0.000690669	10075	11771	11255	8846	8730	8816
gene:sscle_01g011020	0.457535	0.206511	43	65	61	67	87	78
gene:sscle_01g011030	-0.393367	3.86064e-05	3719	3889	4081	2958	3118	2824
gene:sscle_01g011040	0.330715	0.580568	41	20	54	61	53	30
gene:sscle_01g011050	0.232121	0.369681	1123	938	730	1352	1158	766
gene:sscle_01g011060	1.41424	6.00109e-06	75	37	61	162	140	160
gene:sscle_01g011070	0.127789	0.19651	6258	6950	6949	7386	7107	7531
gene:sscle_01g011080	-0.379612	0.00116785	3932	3360	3340	2919	2702	2550
gene:sscle_01g011090	-0.205497	0.140522	1314	1265	1214	1249	1014	1025
gene:sscle_01g011100	-0.58023	0.14294	115	95	117	65	45	109
gene:sscle_01g011110	0.850443	0.0890425	29	14	30	49	42	42
gene:sscle_01g011120	0.345885	0.000863844	7757	7327	6692	9883	8869	8922
gene:sscle_01g011130	-0.207697	0.0105039	15283	15428	15763	12974	13334	13935
gene:sscle_01g011140	-0.313322	0.00111238	17643	20487	19357	14955	15931	15380
gene:sscle_01g011150	0.248999	0.535676	77	144	80	131	89	140
gene:sscle_01g011160	0.157863	0.882023	6	7	13	13	11	5
gene:sscle_01g011170	0.510493	7.00087e-07	3334	2811	3188	4306	4516	4472
gene:sscle_01g011180	-0.210999	0.0169115	6107	6326	5933	5376	5424	5067
gene:sscle_01g011190	-0.364159	0.00338431	2952	2560	2423	2177	2095	1891
gene:sscle_01g011200	0.478196	0.0108827	213	229	194	321	298	267
gene:sscle_01g011210	-0.482854	3.47564e-06	30988	36920	36167	23675	24850	25949
gene:sscle_01g011220	0.629979	0.105632	39	35	34	61	50	54
gene:sscle_01g011230	-0.142157	0.181263	8628	8082	7770	7695	7655	6832
gene:sscle_01g011240	-0.457481	2.55682e-07	9871	9670	9978	7167	7619	6710
gene:sscle_01g011250	-0.498869	5.3162e-08	8047	8481	8699	6021	6265	5566
gene:sscle_01g011260	-0.67276	9.71417e-15	4906	4871	5196	3234	3167	2992
gene:sscle_01g011270	0.728094	3.38491e-08	574	528	542	962	809	951
gene:sscle_01g011280	-0.311127	0.00076236	9721	10618	10513	7822	8410	8638
gene:sscle_01g011290	0.00713551	0.991025	48	40	38	47	52	28
gene:sscle_01g011300	1.11514	3.16859e-30	2138	1984	2020	4081	4581	4639
gene:sscle_01g011310	-0.282	0.000639697	5188	5122	5433	4289	4363	4296
gene:sscle_01g011320	-0.307846	0.0559223	3923	4695	5218	3108	4067	4004
gene:sscle_01g011330	0.332996	0.292023	78	75	90	101	121	84
gene:sscle_01g011340	-0.86947	0.0595081	69	46	42	32	21	33
gene:sscle_01g011350	-2.35487	0.000739838	1374	447	322	164	136	119
gene:sscle_01g011360	0.22415	0.030421	4288	4823	4750	5059	5551	5582
gene:sscle_01g011370	-0.230915	0.121608	53342	67350	67304	45726	56695	57771
gene:sscle_01g011380	-0.282624	0.00897326	3497	4139	4061	3194	3269	3155
gene:sscle_01g011390	0.191576	0.0702308	10612	9325	9539	11993	10987	10681
gene:sscle_01g011400	0.365205	0.0175705	1411	1754	1415	1729	1930	2243
gene:sscle_01g011410	1.15594	1.38099e-05	84	92	116	204	175	272
gene:sscle_01g011420	0.966803	7.04487e-05	146	132	136	238	221	349
gene:sscle_01g011430	1.02391	6.0359e-06	215	259	311	428	496	674
gene:sscle_01g011440	0.701427	5.37604e-12	6538	7103	7695	12346	11075	11275
gene:sscle_01g011450	0.864903	2.68926e-16	23720	25310	27645	42557	46618	50471
gene:sscle_01g011460	1.58781	1.24347e-22	790	705	935	2696	2638	1971
gene:sscle_01g011470	0.454708	1.45705e-07	6053	5434	5678	7711	7817	7995
gene:sscle_01g011480	-0.243287	0.0047243	5552	5429	5462	4843	4579	4468
gene:sscle_01g011490	-0.241492	0.0116323	10732	12344	11733	9963	9945	9537
gene:sscle_01g011500	0.323124	0.248898	106	82	102	115	115	133
gene:sscle_01g011510	-0.642489	3.3429e-13	6357	6355	6746	4130	4381	3954
gene:sscle_01g011520	0.345881	0.441687	103	96	47	69	127	116
gene:sscle_01g011530	-0.969232	1.45213e-07	15369	14162	13376	5944	9776	6197
gene:sscle_01g011540	0.54496	0.0183694	274	192	248	275	396	371
gene:sscle_01g011550	1.20727	2.48319e-15	1252	1163	1434	2567	3558	2761
gene:sscle_01g011560	-0.768874	0.184356	710	2454	1728	960	1063	848
gene:sscle_01g011570	-0.0060669	0.965271	2529	2439	2447	2257	2473	2654
gene:sscle_01g011580	0.481604	8.26575e-05	1047	1077	1052	1345	1438	1651
gene:sscle_01g011590	-0.0273543	0.810191	6583	7274	7375	7006	7128	6700
gene:sscle_01g011600	0.0396916	0.783121	1205	1293	1132	1246	1325	1160
gene:sscle_02g011610	-2.00761	0.234211	4	4	5	1	1	1
gene:sscle_02g011620	-0.697816	0.239857	44	36	30	26	10	31
gene:sscle_02g011630	0.873281	0.00316039	69	52	73	122	101	133
gene:sscle_02g011640	0.0403605	0.910957	103	85	78	102	86	85
gene:sscle_02g011650	-0.0825643	0.939429	20	11	12	14	24	3
gene:sscle_02g011660	-0.100182	0.277893	18017	17265	18039	15832	17407	16505
gene:sscle_02g011670	-0.0734723	0.471465	3053	3155	3084	2822	2944	3065
gene:sscle_02g011680	-0.245091	0.0226477	15662	18995	18239	14689	15068	14876
gene:sscle_02g011690	-0.643657	3.37144e-10	5931	6677	6937	4143	4401	3967
gene:sscle_02g011700	0.803612	0.00766602	88	63	95	159	112	160
gene:sscle_02g011710	0.598526	1.0132e-08	1720	1717	1593	2376	2506	2734
gene:sscle_02g011720	-0.266943	0.0708596	47916	66667	62041	45178	49441	52171
gene:sscle_02g011730	-0.968103	0.172687	1192	397	306	374	272	323
gene:sscle_02g011740	0.25867	0.104928	1475	1359	1393	2033	1553	1470
gene:sscle_02g011750	0.858955	6.00148e-12	532	478	462	912	851	908
gene:sscle_02g011760	-0.298362	0.00816093	2178	2475	2263	1964	1927	1734
gene:sscle_02g011770	0.435592	0.192814	90	59	78	119	84	104
gene:sscle_02g011780	-0.0557101	0.698118	1102	1281	1315	1205	1207	1146
gene:sscle_02g011790	-0.925881	4.14928e-12	4453	5845	5519	2601	2661	3064
gene:sscle_02g011800	-1.38386	6.87224e-28	12342	11242	13517	4053	4933	5231
gene:sscle_02g011810	0.400089	0.00743617	928	748	766	1104	1160	957
gene:sscle_02g011820	-1.43719	9.48288e-25	25642	33578	32007	11347	12661	9681
gene:sscle_02g011830	-1.25367	9.87084e-22	44949	61801	58447	22161	22744	24377
gene:sscle_02g011840	-0.327781	0.000327294	3806	4142	3897	3061	3117	3260
gene:sscle_02g011850	-0.137025	0.272588	9387	11786	11285	9676	9758	10085
gene:sscle_02g011860	-0.41224	3.10875e-05	27891	30723	32264	22239	24217	21835
gene:sscle_02g011870	-0.714562	6.94531e-15	65448	70310	72473	39362	44650	42883
gene:sscle_02g011880	-0.0429305	0.692242	6759	6874	6733	6307	7073	6389
gene:sscle_02g011890	-0.807458	0.503258	600	81	67	123	125	180
gene:sscle_02g011900	0.0648959	0.868801	89	135	82	126	105	89
gene:sscle_02g011910	0.24324	0.330164	136	140	185	192	180	176
gene:sscle_02g011920	1.43082	0.184133	7	1	5	11	16	7
gene:sscle_02g011930	1.57408	2.8123e-22	745	721	981	2064	2469	2753
gene:sscle_02g011940	-0.61644	2.89598e-05	807	816	712	476	576	471
gene:sscle_02g011950	-0.341902	0.468669	185	77	98	128	94	62
gene:sscle_02g011960	0.574566	9.17509e-07	1951	1616	1903	2887	2582	2675
gene:sscle_02g011970	0.587847	7.74496e-07	11977	15300	14762	20117	20953	22117
gene:sscle_02g011980	-0.201008	0.0410209	1911	1858	1932	1656	1704	1599
gene:sscle_02g011990	-0.216594	0.0597197	4965	6089	5644	4634	4791	4947
gene:sscle_02g012000	0.555702	5.75105e-08	819	800	799	1172	1188	1194
gene:sscle_02g012010	-0.762039	1.22828e-16	13257	13671	13787	7526	8704	7779
gene:sscle_02g012020	-0.155885	0.131832	12098	13972	12945	11157	12147	11716
gene:sscle_02g012030	-0.0137953	0.938197	1309	1703	1556	1610	1419	1496
gene:sscle_02g012040	-0.244024	0.34645	107296	112635	82500	121819	72728	60821
gene:sscle_02g012050	0.327008	0.040936	1149	951	1044	1465	1092	1386
gene:sscle_02g012060	-0.758212	3.14565e-10	13453	17779	16636	9435	9403	9465
gene:sscle_02g012070	-0.658029	2.4267e-10	9453	10837	10984	6145	6948	6728
gene:sscle_02g012080	-1.11437	8.90454e-14	1576	2176	1922	789	935	898
gene:sscle_02g012090	1.74534	0.51399	0	0	3	0	4	5
gene:sscle_02g012100	-0.143111	0.145841	54090	54939	57511	46363	52733	51717
gene:sscle_02g012110	-1.64699	1.49748e-28	49830	73140	67640	19097	19419	22348
gene:sscle_02g012120	-0.483159	9.4753e-11	14157	14221	14063	10114	10404	9845
gene:sscle_02g012130	0.485741	2.44298e-06	1733	1757	1612	2223	2420	2502
gene:sscle_02g012140	-0.12405	0.31302	7265	7763	7042	7191	7083	5976
gene:sscle_02g012150	0.373764	0.58259	18	11	32	29	28	22
gene:sscle_02g012160	1.32299	0.191238	5	3	4	9	10	10
gene:sscle_02g012170	2.04997	2.14945e-16	69	53	61	201	280	277
gene:sscle_02g012180	4.34848	7.32547e-37	1194	574	719	15310	16896	18437
gene:sscle_02g012190	-1.69703	2.57007e-28	64473	97016	90259	23683	25880	28083
gene:sscle_02g012200	-0.368252	0.000241766	7190	8471	8256	6163	6131	6236
gene:sscle_02g012210	-0.360899	5.75484e-05	13300	14906	14878	10949	11256	11345
gene:sscle_02g012220	1.16264	4.2133e-21	3154	2777	3485	6520	6746	7814
gene:sscle_02g012230	-0.718697	1.8968e-08	15223	20466	18529	10263	11281	11403
gene:sscle_02g012240	0.832614	0.00391168	64	112	116	173	176	173
gene:sscle_02g012250	-0.0316472	0.883482	1026	701	761	827	812	794
gene:sscle_02g012260	-0.0173247	0.887795	5403	4714	5333	5101	5015	5149
gene:sscle_02g012270	-0.540331	1.38209e-06	915	979	970	650	663	656
gene:sscle_02g012280	-0.80054	3.58767e-17	4233	4811	4617	2702	2519	2622
gene:sscle_02g012290	0.186914	0.114313	3926	3301	3900	4055	4448	4163
gene:sscle_02g012300	-0.0461909	0.714851	1496	1597	1612	1462	1617	1478
gene:sscle_02g012310	0.620552	5.82707e-10	1925	1895	1792	2764	2766	3098
gene:sscle_02g012320	1.3721	6.14726e-22	737	714	957	1926	2132	2177
gene:sscle_02g012330	-0.465143	3.26213e-08	16650	17559	17709	11955	13135	12520
gene:sscle_02g012340	-0.573139	1.96157e-10	6403	6853	7093	4470	4777	4431
gene:sscle_02g012350	-0.172367	0.0796994	16485	14766	16233	14139	14670	13326
gene:sscle_02g012360	0.825578	0.335632	8	18	4	21	16	16
gene:sscle_02g012370	0.633453	0.469517	14	4	12	16	11	19
gene:sscle_02g012380	-0.457802	2.94521e-06	10122	11487	10744	7323	8030	8204
gene:sscle_02g012390	-0.326218	0.0002846	6053	6695	6486	4935	5211	5196
gene:sscle_02g012400	0.00857801	0.937427	5302	5422	5289	5376	5570	5161
gene:sscle_02g012410	1.30576	4.90979e-06	92	52	77	165	211	172
gene:sscle_02g012420	-0.536578	4.53769e-08	3886	4467	4382	2849	2970	2962
gene:sscle_02g012430	-0.461572	2.95074e-06	24226	28933	27130	18905	19796	19606
gene:sscle_02g012440	-0.204405	0.186322	107414	75797	80539	77280	78216	73410
gene:sscle_02g012450	1.29198	0.311781	10	1	3	20	3	11
gene:sscle_02g012460	-0.263526	0.00148062	28482	30314	30718	24084	25611	24876
gene:sscle_02g012470	0.14219	0.3242	127553	103569	131125	118166	141743	139859
gene:sscle_02g012480	0.987342	8.67385e-14	1462	1132	1160	2484	2331	2626
gene:sscle_02g012490	0.66226	0.315022	4612	1371	1629	4417	3768	3862
gene:sscle_02g012500	0.442962	0.436092	13569	4578	4991	11723	9855	9875
gene:sscle_02g012510	0.653154	0.00405018	5090	2635	2846	5785	5425	5413
gene:sscle_02g012520	0.0576723	0.684748	1971	2299	2309	2154	2216	2478
gene:sscle_02g012530	0.274294	0.00244528	3898	3662	3654	4407	4431	4723
gene:sscle_02g012540	1.8253	2.22109e-20	17839	12340	11526	36851	57631	53308
gene:sscle_02g012550	0.179483	0.250713	2190	1899	2270	2720	2444	2037
gene:sscle_02g012560	0.205672	0.200828	1834	1580	1860	2322	2066	1693
gene:sscle_02g012570	-0.390297	0.000265219	1772	1935	2035	1425	1445	1511
gene:sscle_02g012580	-0.523238	2.9775e-10	7750	7092	7592	5147	5267	5195
gene:sscle_02g012590	-0.158109	0.133059	20514	24164	22709	19645	20949	19799
gene:sscle_02g012600	1.07895	0.00459562	44	42	28	93	87	61
gene:sscle_02g012610	0.138279	0.173162	13982	12287	13134	13781	15057	14528
gene:sscle_02g012620	-0.0993005	0.256341	16573	17546	16674	15473	15629	16313
gene:sscle_02g012630	-0.50805	1.82076e-06	4407	5259	5042	3291	3544	3508
gene:sscle_02g012640	-1.13492	1.65516e-14	8679	12770	11401	4595	5184	5180
gene:sscle_02g012650	0.657122	4.00316e-07	54820	42261	52172	70170	83138	82053
gene:sscle_02g012660	1.37074	2.01692e-16	845	581	580	1821	1749	1616
gene:sscle_02g012670	-0.264571	0.00046542	9467	9459	9459	7918	7977	7734
gene:sscle_02g012680	0.54406	6.96033e-05	641	563	531	900	802	826
gene:sscle_02g012690	-0.495947	2.49322e-05	9328	9240	10963	7092	7525	6324
gene:sscle_02g012700	0.651638	0.748659	1	0	6	2	2	6
gene:sscle_02g012710	0.908733	0.229364	7	7	11	18	15	16
gene:sscle_02g012720	0.3672	0.074719	499	397	367	624	560	443
gene:sscle_02g012730	-0.345793	0.0503824	281	309	326	248	231	242
gene:sscle_02g012740	-0.69126	3.34569e-15	4560	5017	4934	2923	3036	3028
gene:sscle_02g012750	0.104778	0.466503	2790	2679	2867	3367	3018	2577
gene:sscle_02g012760	0.939228	0.606329	10	5	0	20	8	0
gene:sscle_02g012770	0.304958	0.000336145	4805	4965	5136	5955	6129	6332
gene:sscle_02g012780	-0.433923	1.02981e-05	4847	5559	5522	3877	4048	3867
gene:sscle_02g012790	0.388061	0.000237543	2404	2330	2354	3363	3078	2833
gene:sscle_02g012800	1.25152	3.41072e-18	1005	776	1033	2081	2150	2469
gene:sscle_02g012810	0.699176	7.76862e-12	30688	31524	32707	45701	52900	55509
gene:sscle_02g012820	-0.00638987	0.955682	9562	10634	9657	9717	9828	10177
gene:sscle_02g012830	-0.24086	0.104764	11108	14996	12818	9920	10873	12145
gene:sscle_02g012840	-0.682188	1.22706e-12	34879	40132	38646	23191	25091	22552
gene:sscle_02g012850	-1.55784	6.52022e-29	2513	3084	3205	1133	924	932
gene:sscle_02g012860	-1.68173	6.88048e-36	1821	2190	2131	711	639	564
gene:sscle_02g012870	1.18205	0.000192319	79	53	56	149	172	107
gene:sscle_02g012880	0.59349	0.00437748	2377	2657	3227	3574	3335	5555
gene:sscle_02g012890	0.367929	0.00180495	1027	1166	1045	1465	1306	1409
gene:sscle_02g012900	-0.218097	0.0775119	3148	3108	3071	2742	2942	2333
gene:sscle_02g012910	-0.680174	0.00647945	723	369	528	365	328	318
gene:sscle_02g012920	1.46748	8.92745e-19	1537	1382	1519	3523	3518	5231
gene:sscle_02g012930	1.74149	1.29405e-21	507	432	426	1397	1237	1926
gene:sscle_02g012940	2.28618	2.68714e-15	111	233	147	648	657	1091
gene:sscle_02g012950	1.41495	0.00143402	47	38	35	80	67	173
gene:sscle_02g012960	1.35255	3.69652e-05	208	155	80	408	287	438
gene:sscle_02g012970	-0.0686594	0.907306	66	36	43	67	33	37
gene:sscle_02g012980	0.265288	0.0084962	3440	3562	3111	4129	3906	4119
gene:sscle_02g012990	0.691721	3.93877e-13	6079	6149	6187	9150	9797	10799
gene:sscle_02g013000	-0.193823	0.0404601	4492	4307	4431	3939	4006	3622
gene:sscle_02g013010	-1.3346	5.48429e-18	2815	3928	4115	1343	1505	1459
gene:sscle_02g013020	-0.497368	4.33116e-05	7566	9718	9206	5921	6481	6365
gene:sscle_02g013030	0.0822973	0.904313	21	36	44	52	20	35
gene:sscle_02g013040	-2.35975	6.90566e-49	120409	161633	173721	24666	33925	30203
gene:sscle_02g013050	-0.824087	0.00412598	223	310	320	106	201	176
gene:sscle_02g013060	-0.0312577	0.876914	641	640	644	736	532	616
gene:sscle_02g013070	0.0663292	0.540183	3723	3926	3856	3764	4060	4222
gene:sscle_02g013080	-0.210496	0.182209	1255	1707	1594	1240	1312	1387
gene:sscle_02g013090	-0.834126	4.23194e-11	1758	2263	2084	1178	1128	1119
gene:sscle_02g013100	-0.571152	3.51409e-07	2527	2844	2913	1714	1889	1974
gene:sscle_02g013110	-0.4382	0.000857306	4102	5037	4758	3401	3049	3807
gene:sscle_02g013120	0.266483	0.169391	324	363	355	342	471	441
gene:sscle_02g013130	0.690777	5.24566e-06	1892	1435	1492	2247	2675	2854
gene:sscle_02g013140	-0.539815	7.30527e-08	4512	5208	4575	3291	3169	3373
gene:sscle_02g013150	-0.501964	5.02156e-05	5846	7477	7210	4542	4930	5028
gene:sscle_02g013160	-0.132289	0.128562	6549	6674	6639	6292	5919	5911
gene:sscle_02g013170	0.261974	0.0163082	2916	2766	2688	3623	3335	3077
gene:sscle_02g013180	-0.432472	1.75424e-06	17321	19859	19030	13724	14200	13728
gene:sscle_02g013190	0.702654	5.08516e-07	1158	1036	923	1482	1787	1804
gene:sscle_02g013200	-0.191733	0.0699849	3136	3280	3018	2861	2852	2548
gene:sscle_02g013210	0.963017	0.571598	8	0	1	8	5	4
gene:sscle_02g013220	-0.0405259	0.678703	7974	8043	8216	7764	8196	7602
gene:sscle_02g013230	-0.186518	0.0619765	5202	5380	5293	4555	5020	4375
gene:sscle_02g013240	-0.226047	0.0387721	4173	4159	4786	3767	3899	3549
gene:sscle_02g013250	0.426062	1.60091e-05	3037	2910	3125	3772	4092	4326
gene:sscle_02g013260	-0.0628779	0.949238	21	14	13	23	4	19
gene:sscle_02g013270	0.270375	0.0012007	64406	65912	64314	79921	73619	81209
gene:sscle_02g013280	0.182667	0.080034	12854	14616	13943	16716	15507	14781
gene:sscle_02g013290	0.579285	0.000474558	258	240	241	382	333	389
gene:sscle_02g013300	0.544254	0.00199478	397	378	305	590	485	500
gene:sscle_02g013310	-0.557479	0.101232	68	110	109	63	64	68
gene:sscle_02g013320	-0.249686	0.523558	98	113	101	87	120	55
gene:sscle_02g013330	0.500979	0.516343	23	13	9	33	17	15
gene:sscle_02g013340	0.681408	0.00112876	200	242	245	300	364	438
gene:sscle_02g013350	0.97775	1.77472e-07	177	168	204	384	312	386
gene:sscle_02g013360	0.35295	0.15571	194	167	138	247	191	197
gene:sscle_02g013370	0.790764	0.269984	25	12	8	37	18	25
gene:sscle_02g013380	0.765095	0.286424	39	7	21	55	29	29
gene:sscle_02g013390	0.866609	0.0102974	50	38	39	72	79	81
gene:sscle_02g013400	0.403959	0.211008	69	96	121	142	110	128
gene:sscle_02g013410	0.791229	0.0545081	38	35	30	46	56	75
gene:sscle_02g013420	0.106615	0.864744	61	25	58	76	34	45
gene:sscle_02g013430	0.141036	0.811411	40	49	46	75	24	49
gene:sscle_02g013440	0.818198	0.216231	13	17	12	22	37	16
gene:sscle_02g013450	0.372207	0.109184	481	301	491	627	508	512
gene:sscle_02g013460	0.042971	0.973613	5	6	8	6	4	10
gene:sscle_02g013470	1.17628	0.0543525	52	19	13	77	74	37
gene:sscle_02g013480	0.537995	0.317447	18	24	36	37	47	30
gene:sscle_02g013490	0.124304	0.354574	1502	1652	1723	1625	1937	1755
gene:sscle_02g013500	0.00163453	0.988999	11186	11329	11280	11683	11343	10806
gene:sscle_02g013510	0.503082	5.85981e-06	4533	4470	5316	6664	6417	7212
gene:sscle_02g013520	0.827093	5.01991e-09	1831	1646	2269	3131	3471	3593
gene:sscle_02g013530	1.64372	4.58263e-22	297	204	274	808	855	756
gene:sscle_02g013540	1.05633	6.49733e-08	1013	613	651	1701	1471	1562
gene:sscle_02g013550	-0.197794	0.0153689	28321	27855	29184	24071	25805	24549
gene:sscle_02g013560	-0.465412	1.99923e-07	15117	14161	14155	10957	10701	9798
gene:sscle_02g013570	0.019941	0.830905	15561	15271	15720	15481	16141	15577
gene:sscle_02g013580	0.435593	0.0218391	934	619	854	966	1230	1058
gene:sscle_02g013590	0.452537	6.17914e-07	1883	1992	2054	2699	2698	2717
gene:sscle_02g013600	-0.0325187	0.897535	386	347	332	406	362	273
gene:sscle_02g013610	-0.660957	6.52489e-09	8551	10534	10305	5836	6501	6252
gene:sscle_02g013620	-0.52742	1.02849e-05	3772	4435	3950	2560	2775	3101
gene:sscle_02g013630	-1.01339	6.55741e-13	6666	8945	8673	3974	4438	3618
gene:sscle_02g013640	0.0931263	0.87264	45	42	26	52	41	28
gene:sscle_02g013650	-0.73434	6.09184e-16	3594	3518	3382	2162	2156	1988
gene:sscle_02g013660	1.12531	4.46975e-14	287	284	239	611	559	593
gene:sscle_02g013670	0.788468	1.24588e-12	3257	3876	3634	5730	6169	6702
gene:sscle_02g013680	0.459079	2.43034e-05	6094	6927	6222	8020	8930	9504
gene:sscle_02g013690	0.604279	0.000258808	2833	3561	3022	5894	4288	4132
gene:sscle_02g013700	-0.0346	0.879245	360	434	502	434	449	383
gene:sscle_02g013710	0.589168	0.118378	62	42	50	93	79	59
gene:sscle_02g013720	0.168941	0.767829	29	22	28	35	24	31
gene:sscle_02g013730	1.09866	0.416043	3	2	4	9	2	7
gene:sscle_02g013740	0.0334016	0.781432	15437	16209	17145	16297	17982	15655
gene:sscle_02g013750	-0.292508	0.0315325	1238	1213	1364	912	1117	1087
gene:sscle_02g013760	-0.117681	0.218426	3935	3951	4167	3575	3701	3835
gene:sscle_02g013770	-0.486593	5.63798e-08	70931	76756	73336	53204	55531	49012
gene:sscle_02g013780	-0.382524	0.00193951	17029	21908	21042	14748	16174	15088
gene:sscle_02g013790	-0.602624	1.29045e-07	4702	5755	5416	3251	3668	3536
gene:sscle_02g013800	0.258524	0.00435735	7208	7969	7785	8807	9241	9421
gene:sscle_02g013810	-0.250928	0.00823871	11995	13423	12678	10873	11055	10087
gene:sscle_02g013820	-0.4393	3.70073e-05	7077	7703	7922	5119	6072	5553
gene:sscle_02g013830	0.0990225	0.488105	2304	2758	2478	2687	2433	2957
gene:sscle_02g013840	-0.150232	0.145334	24636	27519	27220	22292	24179	25056
gene:sscle_02g013850	-1.07482	7.78173e-20	17401	22416	21212	9129	9705	10139
gene:sscle_02g013860	-0.841087	2.0834e-15	23881	29769	27859	14841	15177	15483
gene:sscle_02g013870	0.684354	2.98474e-15	2310	2358	2260	3856	3711	3566
gene:sscle_02g013880	1.34472	8.01535e-33	1098	933	1102	2720	2490	2747
gene:sscle_02g013890	-0.0420886	0.940792	989	2580	2005	1605	1767	2041
gene:sscle_02g013900	0.31026	0.00161492	13759	15264	15888	17612	18991	19086
gene:sscle_02g013910	-0.33463	0.000490098	3441	3850	3653	2959	2939	2781
gene:sscle_02g013920	-0.376743	6.79877e-06	3761	3755	3656	2906	2789	2909
gene:sscle_02g013930	1.21523	0.00180912	122	50	49	181	147	182
gene:sscle_02g013940	-0.185386	0.0640102	5749	5539	5440	5227	4922	4560
gene:sscle_02g013950	-1.50221	1.13587e-23	7124	10000	10636	3185	3302	3314
gene:sscle_02g013960	0.035671	0.751856	4198	4700	4353	4590	4374	4620
gene:sscle_02g013970	0.0353942	0.719547	4749	4659	4879	4965	4919	4757
gene:sscle_02g013980	0.443143	0.000858461	1302	1046	1215	1552	1530	1760
gene:sscle_02g013990	0.0346455	0.821961	2528	1966	2226	2351	2212	2320
gene:sscle_02g014000	0.271137	0.00335613	8762	8167	7983	9494	10153	10416
gene:sscle_02g014010	-0.874878	1.31079e-17	3574	4129	3622	2149	2005	2021
gene:sscle_02g014020	0.592632	0.550061	20	7	10	23	4	29
gene:sscle_02g014030	0.115615	0.439114	694	734	670	749	829	695
gene:sscle_02g014040	-0.0277832	0.897356	3082	3114	4565	3303	3488	3765
gene:sscle_02g014050	0.501386	9.15565e-06	1804	1639	1638	2526	2167	2499
gene:sscle_02g014060	0.0633527	0.753154	47416	34588	47719	38554	53290	43703
gene:sscle_02g014070	-0.971452	6.18668e-22	5838	6854	6718	3272	3436	3192
gene:sscle_02g014080	-0.522775	1.08482e-05	5360	6764	6386	4047	4403	4436
gene:sscle_02g014090	0.343773	0.0303225	691	558	685	882	724	848
gene:sscle_02g014100	-0.217935	0.0297865	4145	4712	4246	3824	3649	3794
gene:sscle_02g014110	-0.357166	0.00255657	4710	5852	5627	4128	4079	4433
gene:sscle_02g014120	-0.71687	4.8218e-08	65790	86635	82422	42936	48843	51108
gene:sscle_02g014130	-0.354569	6.49548e-05	16506	18714	17359	13975	13454	13695
gene:sscle_02g014140	0.465522	0.209325	80	56	46	92	72	87
gene:sscle_02g014150	0.436914	0.00020225	2141	1733	2049	2701	2732	2583
gene:sscle_02g014160	-0.244825	0.00379847	5265	5130	5472	4535	4478	4377
gene:sscle_02g014170	0.96841	0.0201615	54	51	57	158	101	59
gene:sscle_02g014180	-1.01056	0.784837	6	0	0	3	0	0
gene:sscle_02g014190	0.0817974	0.522625	5310	4752	4273	4965	5070	5135
gene:sscle_02g014200	-0.482313	8.91272e-08	7978	8921	8387	6109	5778	6214
gene:sscle_02g014210	0.311636	0.000685921	3511	3766	3608	4275	4551	4685
gene:sscle_02g014220	0.459855	0.0127507	226	204	211	294	322	264
gene:sscle_02g014230	-1.30346	0.0038325	84	86	144	55	52	20
gene:sscle_02g014240	-0.124626	0.200773	8125	8950	8509	7567	7698	8203
gene:sscle_02g014250	1.08982	7.68414e-12	368	336	409	893	684	792
gene:sscle_02g014260	-0.63061	2.68367e-11	5968	6621	6799	4002	4274	4248
gene:sscle_02g014270	-0.138246	0.278439	1938	2141	2277	1774	2018	1984
gene:sscle_02g014280	-0.054889	0.740547	568	529	563	544	487	568
gene:sscle_02g014290	1.00983	1.1879e-22	5159	4506	4504	10029	8792	9711
gene:sscle_02g014300	-0.0344511	0.721324	6543	6411	6644	6386	6200	6549
gene:sscle_02g014310	0.613693	4.17371e-08	5093	5627	5698	7676	8096	9353
gene:sscle_02g014320	-0.222218	0.308912	3040	4009	4743	2784	3151	4176
gene:sscle_02g014330	0.141604	0.443888	2428	1789	2078	1981	2262	2701
gene:sscle_02g014340	-0.288266	0.00237442	29408	26583	26302	23590	22397	21400
gene:sscle_02g014350	0.639084	3.4512e-06	1662	2236	1937	2844	2957	3289
gene:sscle_02g014360	-0.096184	0.514459	1004	1201	1214	1125	1039	1035
gene:sscle_02g014370	-0.395253	0.00171774	4863	5626	6162	4351	3858	4453
gene:sscle_02g014380	0.278674	0.281493	269	216	256	391	262	246
gene:sscle_02g014390	-0.169411	0.119423	2573	2571	2935	2376	2403	2405
gene:sscle_02g014400	0.113145	0.316565	4059	4414	4582	4541	5049	4530
gene:sscle_02g014410	0.0277999	0.778757	7927	7859	7557	7669	8056	8073
gene:sscle_02g014420	-0.720421	2.29898e-14	16385	17074	18112	9619	10743	10938
gene:sscle_02g014430	-0.506702	0.000142978	1120	1407	1389	932	906	918
gene:sscle_02g014440	-0.269579	0.0455874	2100	2703	2452	1954	1918	2147
gene:sscle_02g014450	-0.128662	0.222206	2393	2574	2328	2156	2231	2287
gene:sscle_02g014460	-0.591056	1.65831e-10	16601	18289	18872	11370	12416	11906
gene:sscle_02g014470	0.362203	9.50337e-06	5414	5697	5275	6993	7077	6994
gene:sscle_02g014480	-0.00915093	0.930848	9100	8716	8927	9060	8979	8534
gene:sscle_02g014490	-0.183432	0.136323	1815	2151	2152	1833	1726	1828
gene:sscle_02g014500	-0.431612	2.48043e-08	8517	8948	8879	6400	6551	6582
gene:sscle_02g014510	-0.372501	0.000110206	16727	16764	17980	12374	14296	13088
gene:sscle_02g014520	-0.108295	0.412515	8189	9053	9406	7254	8601	8868
gene:sscle_02g014530	-0.62576	4.24687e-09	3475	4198	3992	2535	2484	2541
gene:sscle_02g014540	0.287912	0.173303	246	243	324	332	297	364
gene:sscle_02g014550	0.246141	0.056116	2005	1867	2213	2285	2265	2667
gene:sscle_02g014560	0.388273	0.0084059	2055	1678	2284	2458	2877	2542
gene:sscle_02g014570	0.182401	0.734324	25	27	39	39	32	33
gene:sscle_02g014580	0.956689	0.0544638	25	19	18	40	49	31
gene:sscle_02g014590	0.26818	0.042121	2028	1888	2411	2495	2445	2681
gene:sscle_02g014600	0.517886	0.00564802	480	392	495	636	546	775
gene:sscle_02g014610	-0.530749	1.233e-06	7484	8197	8178	4884	5765	5868
gene:sscle_02g014620	-0.314141	0.0854575	6398	4090	4390	4221	3963	3781
gene:sscle_02g014630	-0.439599	1.23957e-05	2357	2352	2639	1835	1770	1813
gene:sscle_02g014640	0.398339	0.00543703	1177	989	892	1305	1428	1296
gene:sscle_02g014650	-0.451183	1.51965e-05	10986	13330	12725	9072	9172	8851
gene:sscle_02g014660	-0.0220508	0.885403	3930	4942	4437	4157	4263	4688
gene:sscle_02g014670	0.267952	0.01372	3099	3379	3129	3525	3910	4134
gene:sscle_02g014680	-0.320968	0.000874971	7184	6898	6519	5785	5557	5149
gene:sscle_02g014690	-0.569051	3.35309e-05	4703	6426	5082	3602	3510	3817
gene:sscle_02g014700	0.596007	0.000381297	464	348	388	664	583	567
gene:sscle_02g014710	-0.908879	0.245788	22	12	27	18	7	7
gene:sscle_02g014720	0.112892	0.250585	5444	5395	5584	6010	6203	5546
gene:sscle_02g014730	-0.16865	0.14667	2324	2599	2298	2010	2148	2266
gene:sscle_02g014740	-0.389837	1.67746e-05	6790	6748	6964	4857	5307	5484
gene:sscle_02g014750	-0.596762	2.67151e-09	10650	12684	11463	7737	7913	7360
gene:sscle_02g014760	-1.0583	1.52987e-25	3963	4410	4481	2050	2186	1937
gene:sscle_02g014770	-0.403374	2.73919e-05	4527	4503	4756	3495	3695	3234
gene:sscle_02g014780	-0.313354	0.0579116	41343	57908	56480	35828	43704	45797
gene:sscle_02g014790	-0.265989	0.00965174	8584	7998	8011	7066	7183	6203
gene:sscle_02g014800	-0.225479	0.0133695	4133	4485	4338	3799	3578	3705
gene:sscle_02g014810	-0.0429116	0.768806	5801	5178	5090	5845	5006	4745
gene:sscle_02g014820	0.0734929	0.570019	4980	5952	5811	5586	5796	6237
gene:sscle_02g014830	0.00626003	0.965607	2603	2961	2809	2702	2669	3040
gene:sscle_02g014840	0.347946	0.569167	706	225	346	509	486	631
gene:sscle_02g014850	0.808155	1.44894e-05	405	415	276	625	636	657
gene:sscle_02g014860	0.177752	0.167749	834	770	869	952	881	965
gene:sscle_02g014870	1.20139	2.36512e-33	4225	4718	4537	9883	9821	11296
gene:sscle_02g014880	1.2897	2.828e-05	87	103	85	317	199	157
gene:sscle_02g014890	-0.367318	0.00126444	4803	5375	5426	3618	4303	4178
gene:sscle_02g014900	-0.375512	0.00063978	8695	10039	10263	6973	7950	7430
gene:sscle_02g014910	0.119124	0.824019	4346	1597	3168	3145	3377	3372
gene:sscle_02g014920	-0.811012	2.28814e-14	88280	105641	102782	58331	58654	52130
gene:sscle_02g014930	-0.660512	5.76841e-13	2874	2953	3176	1910	1889	1898
gene:sscle_02g014940	2.83722	2.58259e-50	426	298	366	2532	2036	3212
gene:sscle_02g014950	-0.308966	0.0116097	1868	2236	2007	1664	1528	1743
gene:sscle_02g014960	-0.46836	1.70651e-05	2381	2798	2646	1823	1982	1851
gene:sscle_02g014970	0.178094	0.249815	696	740	756	874	711	896
gene:sscle_02g014980	0.0959969	0.519562	11834	14480	14475	12783	15659	15154
gene:sscle_02g014990	-0.170644	0.0642963	20664	19219	21370	17875	18869	17676
gene:sscle_02g015000	-0.316655	0.00411058	5386	5215	5717	4678	3913	4511
gene:sscle_02g015010	-0.00892196	0.936391	5263	5537	5602	5598	5248	5456
gene:sscle_02g015020	-0.551749	4.02787e-08	3442	3490	3584	2212	2592	2371
gene:sscle_02g015030	-0.610344	9.65059e-11	19953	17528	18019	12805	11832	11717
gene:sscle_02g015040	0.249765	0.144678	339	310	315	354	422	371
gene:sscle_02g015050	0.101904	0.656359	2302	1327	2008	1981	2155	1914
gene:sscle_02g015060	0.413017	0.00293404	1477	1134	1240	1587	1787	1753
gene:sscle_02g015070	0.208546	0.329082	195	200	204	206	226	261
gene:sscle_02g015080	0.0687477	0.823534	163	131	126	125	141	175
gene:sscle_02g015090	0.117704	0.8754	11	33	25	29	28	18
gene:sscle_02g015100	1.39085	0.216209	5	0	13	14	16	18
gene:sscle_02g015110	2.1291	1.2081e-26	1099	616	708	3527	3913	3158
gene:sscle_02g015120	1.02659	4.57395e-06	3937	1937	2374	5954	5631	5217
gene:sscle_02g015130	0.885486	0.19117	15	7	12	18	25	21
gene:sscle_02g015140	-0.17062	0.117871	11267	12396	13429	11053	10511	11391
gene:sscle_02g015150	0.423522	0.00017771	1439	1612	1572	1959	1996	2247
gene:sscle_02g015160	-0.214119	0.0903441	18812	23464	21530	16724	18697	19587
gene:sscle_02g015170	-0.567545	3.58295e-09	73021	82565	82556	50127	54650	55914
gene:sscle_02g015180	-0.242922	0.0322832	8507	10108	9740	7487	8515	7960
gene:sscle_02g015190	0.266951	0.0169432	2640	2841	2913	3048	3511	3543
gene:sscle_02g015200	-0.671368	8.26848e-06	9644	14138	13318	7631	7475	8190
gene:sscle_02g015210	0.777119	8.60547e-12	3974	4597	4516	6975	7130	8325
gene:sscle_02g015220	0.0398515	0.787072	5302	4415	4967	5487	5063	4543
gene:sscle_02g015230	0.314524	0.505598	36	32	37	48	32	50
gene:sscle_02g015240	-0.474827	2.71107e-08	11195	12212	12053	8522	8796	8198
gene:sscle_02g015250	0.682971	0.0683371	39	32	43	60	63	60
gene:sscle_02g015260	0.0150557	0.885403	9326	9072	9325	8913	9433	9668
gene:sscle_02g015270	-0.318809	0.0028407	5145	5025	4946	4450	3975	3693
gene:sscle_02g015280	0.442246	4.08076e-06	8918	9766	8537	11708	12430	12849
gene:sscle_02g015290	0.223734	0.015849	1854	1881	1873	2124	2192	2233
gene:sscle_02g015300	0.849718	9.6715e-12	7482	10143	8976	15910	15536	16495
gene:sscle_02g015310	0.843364	9.76701e-17	2815	2722	2854	4571	5027	5459
gene:sscle_02g015320	-0.407509	1.69206e-05	4997	5673	5386	4067	3890	4148
gene:sscle_02g015330	0.808763	1.3303e-06	692	925	856	1426	1227	1680
gene:sscle_02g015340	-0.12322	0.83288	34	22	31	26	29	25
gene:sscle_02g015350	-1.32709	1.56108e-21	2581	3411	3262	1103	1299	1287
gene:sscle_02g015360	-0.52702	6.01591e-07	3985	4627	4712	2971	3108	3169
gene:sscle_02g015370	0.227096	0.0172143	5300	4849	4696	5889	5643	5842
gene:sscle_02g015380	0.153629	0.177891	4888	4362	4196	5313	4823	4820
gene:sscle_02g015390	1.49519	0.00217009	37	36	11	80	92	63
gene:sscle_02g015400	-1.00901	5.65858e-16	2345	2870	2809	1358	1417	1211
gene:sscle_02g015410	0.213399	0.0255764	7507	7700	7816	8296	8902	9499
gene:sscle_02g015420	0.284495	0.114472	21989	13546	19427	22844	21178	22919
gene:sscle_02g015430	0.401278	0.686787	18	3	10	16	14	12
gene:sscle_02g015440	0.652177	0.0121493	331	189	201	343	352	438
gene:sscle_02g015450	0.721548	1.05735e-13	2094	1905	1947	3422	3085	3296
gene:sscle_02g015460	-0.380277	3.64069e-06	5907	6223	6237	4578	4781	4753
gene:sscle_02g015470	0.524219	0.000151842	1288	1520	1442	1878	1883	2354
gene:sscle_02g015480	-0.886139	1.55364e-05	484	434	681	286	281	298
gene:sscle_02g015490	0.0641133	0.63393	2088	1941	2313	2308	2075	2246
gene:sscle_02g015500	0.143852	0.240287	1868	1722	1895	1873	1989	2199
gene:sscle_02g015510	-0.646594	2.71695e-07	2203	2650	2500	1547	1424	1726
gene:sscle_02g015520	0.19776	0.0763386	8149	9816	9281	10124	10197	10930
gene:sscle_02g015530	0.941521	1.81699e-06	2183	1682	1286	3120	3889	2883
gene:sscle_02g015540	0.192303	0.656906	89	55	46	73	78	66
gene:sscle_02g015550	0.0821934	0.445087	3125	2790	2910	3190	3049	3102
gene:sscle_02g015560	-0.371854	0.00313513	1766	1970	1794	1259	1541	1475
gene:sscle_02g015570	-0.0832874	0.356228	14273	14055	14646	12921	13827	13817
gene:sscle_02g015580	0.771578	5.84102e-08	1911	2122	1562	3435	3247	2869
gene:sscle_02g015590	0.439302	0.00188825	2325	2305	2512	2650	3586	3448
gene:sscle_02g015600	0.00231911	0.995969	149	179	130	163	208	88
gene:sscle_02g015610	0.102192	0.471465	2470	2894	2325	2860	2542	2852
gene:sscle_02g015620	0.288622	0.000219214	5136	5179	5295	6280	6420	6368
gene:sscle_02g015630	0.625351	0.000103532	376	292	358	509	519	555
gene:sscle_02g015640	-0.780054	2.61085e-10	4002	5027	4941	2550	2681	2906
gene:sscle_02g015650	0.626525	8.05509e-14	8329	8428	8368	12100	13235	13456
gene:sscle_02g015660	-0.0512256	0.71217	1683	1651	1466	1515	1462	1655
gene:sscle_02g015670	0.277345	0.042345	2739	2190	2231	2944	2644	3089
gene:sscle_02g015680	1.06731	0.105967	21	7	16	45	27	21
gene:sscle_02g015690	-0.903198	0.503531	10	7	2	2	4	4
gene:sscle_02g015700	-0.229537	0.0621783	4287	4672	5239	3730	4298	4082
gene:sscle_02g015710	-0.294876	0.00163343	13507	15114	15347	11937	12268	11636
gene:sscle_02g015720	-0.146832	0.221899	7659	7827	8710	6554	7714	7587
gene:sscle_02g015730	0.0148052	0.903291	3012	2954	2783	2857	2885	3097
gene:sscle_02g015740	0.459503	0.000262598	3282	2755	2993	4104	3703	4608
gene:sscle_02g015750	-0.0736436	0.537188	3727	4345	3836	3916	3708	3692
gene:sscle_02g015760	-0.269503	0.0278428	171308	169849	198646	131896	156671	159258
gene:sscle_02g015770	-0.214907	0.0222321	9698	10971	10689	8957	8833	9230
gene:sscle_02g015780	0.0127166	0.907476	3608	3793	3789	3686	3865	3739
gene:sscle_02g015790	0.844305	1.1811e-18	1405	1280	1282	2339	2352	2430
gene:sscle_02g015800	-0.32936	0.572312	76	29	45	55	36	29
gene:sscle_02g015810	1.48171	5.70948e-15	150	120	170	406	391	434
gene:sscle_02g015820	-0.422444	2.62325e-05	6881	7566	7240	4943	5721	5519
gene:sscle_02g015830	-0.253267	0.0140616	4237	4379	4932	3713	3850	3804
gene:sscle_02g015840	-0.147046	0.129517	3581	3901	3909	3370	3400	3517
gene:sscle_02g015850	0.872006	7.2139e-16	1453	1244	1319	2306	2498	2544
gene:sscle_02g015860	1.01186	4.71331e-23	1295	1124	1258	2539	2402	2473
gene:sscle_02g015870	0.951327	1.26933e-14	610	567	535	1127	1018	1165
gene:sscle_02g015880	-0.556889	2.07668e-06	1007	1091	1168	735	742	743
gene:sscle_02g015890	-0.401457	6.72915e-05	8578	10248	9133	7051	7112	7007
gene:sscle_02g015900	-0.0372495	0.817945	2056	2308	2269	2003	1976	2487
gene:sscle_02g015910	-0.186966	0.0812923	11409	13598	13011	10782	11215	11402
gene:sscle_02g015920	1.1236	2.02507e-05	96	85	61	159	181	186
gene:sscle_02g015930	2.0194	1.63374e-09	44	67	28	167	183	215
gene:sscle_02g015940	0.754211	9.94726e-12	769	730	689	1274	1186	1230
gene:sscle_02g015950	-0.33819	0.00261726	2028	2391	2295	1699	1781	1833
gene:sscle_02g015960	0.15742	0.502995	298	204	238	290	270	263
gene:sscle_02g015970	-0.33694	0.476368	59	41	38	43	30	36
gene:sscle_02g015980	1.60861	0.146256	0	7	6	16	9	15
gene:sscle_02g015990	0.446035	0.00101963	935	773	931	1104	1211	1280
gene:sscle_02g016000	0.97699	0.000525183	387	177	215	517	456	559
gene:sscle_02g016010	-0.604726	0.0400936	245	254	411	254	188	156
gene:sscle_02g016020	-0.676019	0.125819	97	82	120	84	73	30
gene:sscle_02g016030	-0.00608516	0.971625	1156	986	1189	1145	1133	1038
gene:sscle_02g016040	1.43388	5.73465e-22	1914	1333	1642	4263	4889	4053
gene:sscle_02g016050	-0.25185	0.00469035	29590	30395	29940	25394	26633	23494
gene:sscle_02g016060	0.0877767	0.352115	4871	5118	5082	5539	5297	5180
gene:sscle_02g016070	0.44077	0.579017	7	20	34	16	34	32
gene:sscle_02g016080	-0.7337	6.88302e-09	3746	4921	4545	2779	2647	2520
gene:sscle_02g016090	-0.101728	0.425044	7387	7676	7858	6715	8068	6577
gene:sscle_02g016100	-0.328256	0.00551168	8622	9632	9653	7953	7767	6507
gene:sscle_02g016110	0.339205	0.256102	248	139	168	282	210	209
gene:sscle_02g016120	-0.224958	0.0477333	3115	3368	3266	2509	2839	2995
gene:sscle_02g016130	-0.417479	1.38427e-05	57456	68363	63591	47212	47457	47149
gene:sscle_02g016140	0.346655	0.0040005	3573	3339	3585	3859	4705	4786
gene:sscle_02g016150	-0.318804	0.0176577	2171	2660	2710	1868	2002	2178
gene:sscle_02g016160	-1.00997	0.0347708	49	68	42	17	28	34
gene:sscle_02g016170	0.881114	3.61012e-11	4004	4661	4934	7772	7624	9652
gene:sscle_02g016180	-0.416416	4.30333e-05	20524	24331	22873	16076	17021	17652
gene:sscle_02g016190	0.106715	0.260972	13442	12034	13082	13600	14013	13905
gene:sscle_02g016200	-0.499304	0.000538614	2325	3044	3032	1788	2062	2094
gene:sscle_02g016210	0.62125	3.28752e-09	12857	12424	14196	18320	21258	21148
gene:sscle_02g016220	0.610728	4.27703e-12	3853	3846	3943	5603	5890	6286
gene:sscle_02g016230	-0.199503	0.0451333	8814	10258	9424	8088	8365	8364
gene:sscle_02g016240	0.405152	0.000307797	757	742	778	987	975	1053
gene:sscle_02g016250	-0.384122	0.00235858	2868	3680	3371	2407	2543	2652
gene:sscle_02g016260	-0.31341	0.00939809	17143	21712	20272	14869	16151	16563
gene:sscle_02g016270	-0.533427	0.0179053	216	189	198	159	140	118
gene:sscle_02g016280	0.331537	0.0108131	824	703	726	893	960	982
gene:sscle_02g016290	1.71679	3.52297e-05	22	16	28	62	67	89
gene:sscle_02g016300	2.02066	5.16051e-28	4562	2547	4061	14593	15115	15612
gene:sscle_02g016310	-0.0373227	0.742285	7672	8020	7255	7007	7584	7770
gene:sscle_02g016320	-0.229825	0.0253229	6105	6544	7005	5287	5833	5641
gene:sscle_02g016330	0.34691	0.386319	107	106	85	191	104	83
gene:sscle_02g016340	0.570987	0.0772785	249	148	141	356	205	238
gene:sscle_02g016350	-0.904566	2.81769e-15	30064	34063	34371	18272	18995	15350
gene:sscle_02g016360	0.255545	0.0656322	3164	2445	2441	3182	3286	3140
gene:sscle_02g016370	0.431445	0.000431209	1020	1066	1030	1245	1447	1512
gene:sscle_02g016380	0.4371	5.40246e-07	4791	5031	4558	6306	6508	6654
gene:sscle_02g016390	0.211941	0.0594573	2834	2579	2783	3213	2893	3387
gene:sscle_02g016400	1.15663	6.533e-36	2526	2226	2289	5295	5077	5322
gene:sscle_02g016410	-0.136792	0.138132	11056	11555	11676	9812	10724	10652
gene:sscle_02g016420	0.973153	0.0266293	24	34	28	48	46	76
gene:sscle_02g016430	-0.749133	4.47265e-14	113182	108359	101294	65262	68577	58235
gene:sscle_02g016440	0.278985	0.375114	117	75	98	104	124	124
gene:sscle_02g016450	-0.250926	0.0825206	21371	29322	28508	21160	22586	22813
gene:sscle_02g016460	-1.7343	1.45846e-10	874	1734	1557	315	560	377
gene:sscle_02g016470	0.29697	0.0583084	377	377	398	523	451	441
gene:sscle_02g016480	0.821122	0.000246229	2893	4373	4439	5285	6215	9180
gene:sscle_02g016490	0.396334	0.0248912	1095	1343	1421	1403	1654	2023
gene:sscle_02g016500	0.579926	1.93675e-06	13246	14961	14729	19070	20613	24497
gene:sscle_02g016510	0.946951	3.28624e-19	16437	17617	17706	30042	32615	37129
gene:sscle_02g016520	-0.0158186	0.93975	17719	19874	22963	16359	19750	23789
gene:sscle_02g016530	0.225128	0.110282	483	485	491	566	534	606
gene:sscle_02g016540	-0.385451	0.000279835	3771	4343	4135	3149	2925	3303
gene:sscle_02g016550	-0.230199	0.163986	397	452	412	330	381	364
gene:sscle_02g016560	-0.571081	3.44653e-06	7114	9257	8705	5355	5823	5702
gene:sscle_02g016570	0.373039	0.62478	3387	905	1368	3264	2238	1829
gene:sscle_02g016580	0.427762	0.567802	4162	1077	1627	3933	2657	2647
gene:sscle_02g016590	0.358277	0.00266653	1945	1677	1650	2188	2418	2151
gene:sscle_02g016600	0.582001	1.14553e-07	4742	5657	5314	7250	7917	8355
gene:sscle_02g016610	-0.0286662	0.806113	3921	4484	4220	4072	4123	4182
gene:sscle_02g016620	1.05742	1.0493e-14	313	299	318	667	596	671
gene:sscle_02g016630	-1.13714	2.4336e-27	65764	80551	78051	32891	35544	33576
gene:sscle_02g016640	-0.449201	7.7237e-07	2631	2840	2694	2028	2001	1952
gene:sscle_02g016650	0.0553026	0.653647	1685	1834	1656	1750	1886	1741
gene:sscle_02g016660	-0.0877775	0.369804	5042	4864	4768	4826	4513	4468
gene:sscle_02g016670	-1.09711	3.54177e-19	29514	37281	38181	15217	16636	17220
gene:sscle_02g016680	0.236274	0.0419546	2147	2278	2241	2341	2705	2808
gene:sscle_02g016690	-0.0431403	0.782358	13789	15423	15559	12229	15449	15774
gene:sscle_02g016700	0.254897	0.119848	10168	11445	12376	11063	13341	16155
gene:sscle_02g016710	0.440514	0.00695217	27095	33208	36903	37036	43047	51835
gene:sscle_02g016720	0.613096	0.0595453	149	129	127	288	129	202
gene:sscle_02g016730	0.0338067	0.798454	4194	4825	5025	4625	4748	5005
gene:sscle_02g016740	-0.876323	1.50594e-12	7786	9011	8055	5153	4385	4000
gene:sscle_02g016750	-0.18763	0.781069	33	28	26	31	33	12
gene:sscle_02g016760	-0.646733	9.99752e-05	1530	1817	2072	1171	1323	967
gene:sscle_02g016770	-1.23293	3.81253e-22	5752	7672	7371	2836	3001	3011
gene:sscle_02g016780	-0.407525	9.94397e-05	1473	1435	1359	1059	1045	1112
gene:sscle_02g016790	-0.45782	6.52426e-07	17371	19028	18174	12317	13667	13751
gene:sscle_02g016800	-0.0919359	0.616625	724	589	562	621	544	593
gene:sscle_02g016810	-0.26748	0.00872783	5507	5693	5794	4347	4670	5103
gene:sscle_02g016820	-1.49584	6.20168e-37	3422	4358	4108	1392	1393	1430
gene:sscle_02g016830	-0.201526	0.0408404	10415	11892	11508	10170	9777	9461
gene:sscle_02g016840	-0.41766	2.55379e-08	17358	18229	18251	13391	13593	13322
gene:sscle_02g016850	-0.0972465	0.364062	1750	1886	1765	1668	1692	1690
gene:sscle_02g016860	-0.253688	0.0549166	2607	3166	3059	2281	2404	2724
gene:sscle_02g016870	-0.124221	0.310751	4285	4896	5084	4190	4222	4676
gene:sscle_02g016880	0.464157	3.15442e-05	1079	1000	945	1333	1418	1420
gene:sscle_02g016890	0.61038	3.87688e-06	2821	3397	3584	4617	5569	4780
gene:sscle_02g016900	-1.50054	5.88569e-19	30062	49668	43389	13516	15454	14544
gene:sscle_02g016910	0.290132	0.00306206	4132	3939	4049	4809	4674	5338
gene:sscle_02g016920	1.04148	1.42009e-11	741	534	601	1400	1264	1193
gene:sscle_02g016930	-0.78461	8.92403e-12	4502	5721	5246	2978	3079	2924
gene:sscle_02g016940	-0.478503	4.17605e-06	4556	4929	5260	3548	3730	3305
gene:sscle_02g016950	-0.375724	0.000150317	4433	4950	4675	3419	3585	3831
gene:sscle_02g016960	-0.40568	4.49382e-05	2814	3111	3073	2262	2159	2373
gene:sscle_02g016970	0.180423	0.111105	8275	9851	9490	10356	9923	11016
gene:sscle_02g016980	-0.623185	8.33295e-07	5087	6520	5988	3493	4102	3829
gene:sscle_02g016990	-0.355698	0.00178264	4222	5207	5009	3812	3786	3685
gene:sscle_02g017000	-0.206945	0.0505286	1810	2041	1963	1707	1676	1655
gene:sscle_02g017010	-0.122228	0.377953	1734	2096	2140	1769	1786	1932
gene:sscle_02g017020	0.332708	0.00525495	1828	1603	1497	2100	2119	1986
gene:sscle_02g017030	-0.00215284	0.987	2417	2518	2311	2478	2371	2387
gene:sscle_02g017040	-0.25745	0.0323055	36900	45636	45942	34557	35455	37471
gene:sscle_02g017050	0.581477	0.420394	27	16	10	40	24	16
gene:sscle_02g017060	-0.686191	4.69303e-12	3799	4205	4387	2560	2665	2476
gene:sscle_02g017070	-0.546828	1.89003e-06	5855	7438	6921	4556	4594	4688
gene:sscle_02g017080	-0.92905	9.21139e-09	69706	106929	98898	43285	51740	49687
gene:sscle_02g017090	-0.283559	0.000648079	6931	7093	7237	5808	6034	5626
gene:sscle_02g017100	0.0382008	0.913447	145	147	139	190	105	147
gene:sscle_02g017110	-0.927471	5.09866e-19	5333	6246	6239	2961	3187	3221
gene:sscle_02g017120	-1.2128	0.184379	19	25	12	16	6	2
gene:sscle_02g017130	0.989824	2.53293e-10	1571	1149	1188	2518	2317	2922
gene:sscle_02g017140	1.29659	3.21886e-23	454	468	472	1167	1009	1249
gene:sscle_02g017150	-0.111977	0.651244	182	173	163	157	178	145
gene:sscle_02g017160	-0.31654	0.00085348	30838	31961	31497	23184	27121	25415
gene:sscle_02g017170	0.517454	0.395838	45	17	19	47	31	36
gene:sscle_02g017180	-0.189817	0.0994003	17332	20579	19526	15596	17959	16803
gene:sscle_02g017190	1.34628	7.70455e-05	38	30	52	108	91	107
gene:sscle_02g017200	-0.128812	0.214847	2190	2173	2212	1969	2121	1923
gene:sscle_02g017210	-0.89375	1.1098e-13	3212	3975	3919	1879	1984	2115
gene:sscle_02g017220	0.658803	2.56565e-08	1949	2104	1749	3080	2798	3283
gene:sscle_02g017230	-0.366737	0.0320991	3360	5219	3911	3258	3352	3077
gene:sscle_02g017240	-1.88967	2.73954e-05	15714	42420	33426	6874	7288	10547
gene:sscle_02g017250	0.891022	1.57062e-18	739	769	750	1388	1362	1437
gene:sscle_02g017260	0.409916	0.430363	30	42	28	56	50	28
gene:sscle_02g017270	-0.158016	0.619598	104	122	141	121	89	119
gene:sscle_02g017280	-0.0994212	0.721745	214	335	253	217	244	288
gene:sscle_02g017290	-0.178806	0.0594633	6639	6817	7132	5700	6239	6250
gene:sscle_02g017300	-0.327743	0.000593698	5639	6352	5666	4704	4570	4796
gene:sscle_02g017310	-0.870934	1.764e-12	2019	2462	2221	1147	1182	1336
gene:sscle_02g017320	0.0324357	0.916559	211	240	165	234	227	168
gene:sscle_02g017330	-0.578629	0.181033	69	84	41	48	41	42
gene:sscle_02g017340	-2.15848	4.70477e-06	778	2351	1429	303	330	388
gene:sscle_02g017350	0.0127912	0.930848	1239	1379	1454	1341	1399	1369
gene:sscle_02g017360	0.267311	0.24189	296	293	247	397	263	345
gene:sscle_02g017370	-0.0263426	0.822594	6151	6885	7085	6503	6568	6688
gene:sscle_02g017380	-1.27135	8.28446e-29	9859	12623	12020	4856	4767	4670
gene:sscle_02g017390	-0.308587	0.000147914	6210	6166	6551	5067	5094	5122
gene:sscle_02g017400	-0.6917	0.590733	6	7	5	6	2	3
gene:sscle_02g017410	-0.265391	0.0458089	598	608	572	493	506	481
gene:sscle_02g017420	0.825748	1.40991e-07	270	259	265	523	451	434
gene:sscle_02g017430	0.710763	0.00240413	115	171	155	216	267	240
gene:sscle_02g017440	-0.735412	7.72803e-11	15730	19466	19295	11105	11282	10344
gene:sscle_02g017450	-0.280489	0.0147349	3206	3893	3576	2835	2879	3076
gene:sscle_02g017460	0.304141	0.887322	11	0	3	13	4	0
gene:sscle_02g017470	0.53686	0.383529	26	27	21	58	29	20
gene:sscle_02g017480	0.399867	9.04246e-05	20344	22766	24385	29788	28501	30764
gene:sscle_02g017490	-1.39023	1.57499e-11	3809	6890	6623	1917	2384	2308
gene:sscle_02g017500	2.1355	3.20426e-22	507	291	266	1529	1619	1523
gene:sscle_02g017510	2.15264	1.76634e-54	505	373	456	1871	2109	1944
gene:sscle_02g017520	0.722196	1.36651e-08	4744	4308	4549	6268	7913	8257
gene:sscle_02g017530	2.56458	1.32078e-07	8	9	18	58	89	63
gene:sscle_02g017540	0.801068	0.0011751	136	93	123	210	176	225
gene:sscle_02g017550	0.537977	0.000957941	518	637	535	707	821	927
gene:sscle_02g017560	0.517743	6.52052e-05	1219	1439	1180	1668	1936	1892
gene:sscle_02g017570	-0.505045	0.000105828	4951	6268	6289	3769	4233	4336
gene:sscle_02g017580	0.09811	0.437414	3518	2964	2985	3323	3533	3275
[truncated: 9,372 more rows]

## Sheet: S2b
Table S2b Differential expression analysis between SsWT_5d vs SsWT_3d performed with DESeq2 for genes in S. sclerotiorum genome (ASM185786v1)
Gene_id	log2FoldChange	padj	SsWT_3d_1	SsWT_3d_2	SsWT_3d_3	SsWT_5d_1	SsWT_5d_2	SsWT_5d_3
gene:EFG00022765028	-1.16475	0.0494376	34	23	31	11	16	13
gene:EFG00022765029	-0.409454	0.842863	3	2	2	2	2	2
gene:sscle_011605	0.157146	0.943364	0	10	7	5	3	10
gene:sscle_011610	1.15045	0.774166	3	0	0	0	5	2
gene:sscle_011615	0.36469	0.835576	7	4	4	11	1	7
gene:sscle_011620	-0.772085	0.543443	5	6	8	4	3	5
gene:sscle_011625	-1.93575	NA	0	0	2	0	0	0
gene:sscle_011630	-0.279458	0.745198	18	12	15	11	13	14
gene:sscle_011635	-0.763682	NA	3	0	0	0	0	2
gene:sscle_011640	-0.733224	0.733023	0	7	10	2	3	5
gene:sscle_011645	-0.277986	0.7712	29	15	13	12	20	14
gene:sscle_011650	1.69951	0.00123879	9	11	14	38	38	34
gene:sscle_011655	0.341121	0.629314	49	35	37	27	67	61
gene:sscle_011660	-0.222955	0.725765	36	29	35	32	20	33
gene:sscle_011665	-0.162358	0.643808	315	366	411	276	387	314
gene:sscle_011670	2.50451	NA	1	0	0	3	2	2
gene:sscle_011675	0.22566	NA	2	1	0	2	2	0
gene:sscle_011680	0.188984	NA	0	1	2	2	0	2
gene:sscle_011685	-0.206513	0.94371	0	2	3	1	1	3
gene:sscle_011690	-0.56754	0.557764	10	11	12	9	5	8
gene:sscle_011695	-0.705814	NA	3	0	0	1	1	0
gene:sscle_011700	0.0590071	0.971066	6	7	2	4	5	6
gene:sscle_011705	0.133386	0.813359	56	54	44	53	72	44
gene:sscle_011710	-1.13584	NA	2	0	4	0	0	3
gene:sscle_011715	-0.470754	0.484576	23	46	50	24	34	28
gene:sscle_011720	0.815099	0.422119	3	9	11	15	14	10
gene:sscle_011725	0.674439	0.656269	6	5	6	8	17	2
gene:sscle_011730	-0.364859	0.708323	13	13	11	6	10	13
gene:sscle_011735	-0.227981	0.826793	12	11	17	8	17	9
gene:sscle_011740	-0.182206	0.811525	41	27	20	24	30	24
gene:sscle_011745	0.788873	0.260957	16	9	17	19	29	24
gene:sscle_011750	1.1043	0.373188	4	2	5	10	4	11
gene:sscle_011755	-0.254603	0.861788	75	22	7	40	14	33
gene:sscle_011760	-0.274417	0.767378	15	22	30	18	28	11
gene:sscle_011765	-2.49299	0.2467	2	4	5	1	1	0
gene:sscle_011770	-0.49262	NA	2	0	2	1	2	0
gene:sscle_011775	-0.371632	NA	0	0	4	0	3	0
gene:sscle_011780	1.12986	0.494925	0	4	5	7	6	5
gene:sscle_011785	-0.788618	NA	3	0	0	2	0	0
gene:sscle_011790	-0.37355	0.798264	3	9	7	3	6	5
gene:sscle_011795	1.28863	0.201688	7	4	3	12	12	10
gene:sscle_011800	2.65735	NA	0	0	0	1	1	2
gene:sscle_011805	0.770271	NA	0	0	0	1	0	0
gene:sscle_011810	0.812885	0.390464	10	9	5	9	16	16
gene:sscle_011815	2.14606	0.557312	0	0	2	2	7	0
gene:sscle_011820	0.187969	0.737163	41	28	37	43	41	37
gene:sscle_011825	-0.304698	0.683826	16	21	28	19	16	17
gene:sscle_011830	0.191227	0.910388	5	2	3	5	3	4
gene:sscle_011835	0.755964	0.182207	27	20	15	35	33	35
gene:sscle_011840	-1.03783	0.664782	3	2	2	3	0	1
gene:sscle_011845	1.00979	0.559671	3	1	4	2	4	11
gene:sscle_011850	0.623886	0.67414	4	4	2	5	4	5
gene:sscle_011855	0.445354	0.832153	4	0	4	5	3	3
gene:sscle_011860	1.14525	0.668268	6	0	0	5	2	6
gene:sscle_011865	0.920597	0.106072	23	16	24	38	30	52
gene:sscle_011870	-3.15587	3.89124e-05	26	78	112	6	7	11
gene:sscle_011875	-0.428592	0.737037	9	31	28	11	7	33
gene:sscle_011880	0.54827	0.751989	2	1	5	4	4	4
gene:sscle_011885	0.431667	0.702072	8	11	6	7	9	17
gene:sscle_011890	-0.307666	0.685249	54	53	60	42	71	23
gene:sscle_011895	0.0963276	0.914345	11	20	20	15	23	16
gene:sscle_011900	1.46569	0.294099	2	2	2	4	5	8
gene:sscle_011905	-2.24068	0.381026	2	4	3	2	0	0
gene:sscle_011910	-0.418453	0.72147	7	12	10	8	10	4
gene:sscle_011915	-0.592102	0.414102	37	17	32	19	25	14
gene:sscle_011920	NA	NA	0	0	0	0	0	0
gene:sscle_011925	-3.08488	NA	0	2	2	0	0	0
gene:sscle_011930	NA	NA	0	0	0	0	0	0
gene:sscle_011935	0.838497	0.0162664	49	56	58	106	106	79
gene:sscle_011940	-1.28539	0.395262	17	4	6	2	2	7
gene:sscle_011945	1.05517	0.0403053	32	23	20	58	59	38
gene:sscle_011950	0.95667	0.361543	8	12	6	13	8	29
gene:sscle_011955	-1.89393	0.0406769	14	10	20	5	3	4
gene:sscle_011960	-2.12752	NA	1	2	1	1	0	0
gene:sscle_011965	0.843356	0.452486	4	10	7	5	15	16
gene:sscle_011970	-0.141287	0.941817	3	1	7	3	3	5
gene:sscle_011975	0.30166	0.760505	12	11	8	10	11	17
gene:sscle_011980	0.0629025	0.935769	25	22	25	27	32	17
gene:sscle_011985	-1.08193	0.203021	17	18	38	13	6	15
gene:sscle_011990	0.849211	0.34161	12	5	23	23	27	24
gene:sscle_011995	-0.556753	NA	0	0	4	3	0	0
gene:sscle_012000	0.343671	0.692936	13	11	10	13	17	13
gene:sscle_012005	-0.0173137	0.975419	57	87	83	69	91	64
gene:sscle_012010	0.254974	0.842863	5	5	9	5	9	8
gene:sscle_012015	-0.39385	0.79721	7	4	8	4	8	2
gene:sscle_012020	0.0696393	0.94371	14	13	30	19	16	25
gene:sscle_012025	-0.737441	NA	2	0	4	2	0	2
gene:sscle_012030	0.318941	0.815019	8	4	4	5	8	6
gene:sscle_012035	1.46545	0.0953803	45	7	13	72	56	52
gene:sscle_012040	-1.13726	NA	5	0	1	2	1	0
gene:sscle_012045	-0.99516	0.569185	2	9	7	1	6	2
gene:sscle_012050	1.17379	0.00120286	42	37	41	87	75	109
gene:sscle_012055	0.857185	0.256379	14	38	44	61	78	35
gene:sscle_012060	-0.317205	0.812029	6	5	9	5	7	4
gene:sscle_012065	-1.93773	0.0624311	15	13	31	10	4	2
gene:sscle_012070	0.530867	0.681042	7	10	2	10	7	10
gene:sscle_012075	-1.43381	0.537123	2	2	3	1	0	2
gene:sscle_012080	-1.25751	NA	0	2	0	0	0	1
gene:sscle_012085	0.906666	0.0995409	14	16	16	29	28	29
gene:sscle_012090	3.2775	NA	0	0	0	3	3	0
gene:sscle_012095	1.49308	NA	0	0	2	2	3	1
gene:sscle_012100	1.72784	NA	0	1	0	2	2	0
gene:sscle_012105	0.99111	0.559008	11	0	5	5	16	11
gene:sscle_012110	1.71277	0.0042043	11	7	13	28	32	43
gene:sscle_012115	-0.68556	0.0678599	83	117	123	68	57	75
gene:sscle_012120	-2.0075	NA	2	0	2	0	0	1
gene:sscle_012125	0.643805	0.742839	2	2	1	3	3	3
gene:sscle_012130	-0.768984	0.625712	3	5	5	2	3	3
gene:sscle_012135	NA	NA	0	0	0	0	0	0
gene:sscle_012140	1.91571	0.536351	2	0	0	1	6	1
gene:sscle_012145	-0.790861	0.443794	8	10	10	4	7	5
gene:sscle_012150	1.11706	0.05943	18	12	11	27	32	32
gene:sscle_012155	0.373499	0.623258	19	13	12	19	18	20
gene:sscle_012160	-0.239025	0.778643	19	12	27	19	16	15
gene:sscle_012165	-0.211784	0.869007	8	5	12	4	8	9
gene:sscle_012170	NA	NA	0	0	0	0	0	0
gene:sscle_012175	NA	NA	0	0	0	0	0	0
gene:sscle_012180	0.0656593	0.97743	3	1	2	3	3	1
gene:sscle_012185	-1.09156	0.0354878	46	61	80	24	40	24
gene:sscle_012190	1.48551	0.0657578	13	5	6	17	28	24
gene:sscle_012195	0.0959165	0.972397	0	2	3	1	3	2
gene:sscle_012200	0.165617	NA	1	2	0	2	2	0
gene:sscle_012205	1.22231	0.116537	10	9	5	17	16	22
gene:sscle_012210	0.712327	0.558033	8	11	8	9	6	29
gene:sscle_012215	-1.7824	NA	1	5	1	0	2	0
gene:sscle_012220	-2.06041	0.530608	5	0	10	4	0	0
gene:sscle_012225	0.22751	0.911535	2	2	2	3	3	2
gene:sscle_012230	1.04032	NA	0	2	0	0	3	2
gene:sscle_012235	-1.12794	0.294256	13	11	23	10	2	10
gene:sscle_012240	-0.426008	0.765014	6	4	8	3	6	5
gene:sscle_012245	1.08085	0.0740503	14	10	13	29	25	24
gene:sscle_012250	0.333052	0.918753	1	0	4	3	0	4
gene:sscle_012255	-0.533804	0.765505	4	4	3	3	1	4
gene:sscle_012260	2.07618	0.03786	20	6	5	23	29	81
gene:sscle_012265	1.45247	0.272952	9	4	8	6	8	43
gene:sscle_012270	-0.707336	0.37063	13	16	17	8	9	11
gene:sscle_012275	1.65729	0.100363	3	5	3	11	14	9
gene:sscle_012280	-0.343106	0.936702	0	5	2	5	0	0
gene:sscle_012285	-1.14192	NA	1	1	0	0	0	1
gene:sscle_012290	0.717395	0.761637	1	0	4	3	2	4
gene:sscle_012295	0.984948	0.618753	8	2	0	7	3	11
gene:sscle_012300	-2.0475	8.19192e-19	17734	14615	14161	4601	3229	3420
gene:sscle_012305	-1.97795	2.83724e-18	13533	11176	11158	3647	2966	2492
gene:sscle_012310	-1.8083	1.61089e-26	64908	56060	52583	18155	16011	15387
gene:sscle_012315	-1.79467	2.19844e-21	74526	59523	57206	20128	17747	17251
gene:sscle_012320	-1.78909	2.89915e-27	74265	63209	60844	20876	18482	18025
gene:sscle_012325	-2.07639	8.04514e-26	154272	109261	125385	32520	30005	29691
gene:sscle_012330	-1.8938	6.16974e-45	155993	137987	141203	40854	36380	39872
gene:sscle_012335	-1.88896	6.97157e-39	146185	135292	136986	40093	33607	39285
gene:sscle_012340	-1.91504	1.49773e-29	150090	135467	136627	40499	31983	39465
gene:sscle_012345	0.0566885	0.903014	82	101	81	90	107	77
gene:sscle_012350	-2.21929	NA	0	2	0	0	0	0
gene:sscle_012355	0.109721	0.914813	11	13	17	12	23	10
gene:sscle_012360	0.338288	0.707763	19	9	16	19	13	24
gene:sscle_012365	-0.18538	0.948335	0	2	3	2	2	1
gene:sscle_012370	-0.0302097	0.971743	14	29	28	22	26	23
gene:sscle_012375	-1.05701	0.539349	2	6	18	4	7	1
gene:sscle_012380	0.817171	NA	0	0	1	0	2	0
gene:sscle_012385	-0.688858	NA	0	4	1	0	1	2
gene:sscle_012390	-0.825535	0.343967	9	17	23	9	10	9
gene:sscle_012395	-0.146645	NA	0	0	2	2	0	0
gene:sscle_012400	-1.77901	0.401983	2	4	4	2	1	0
gene:sscle_012405	1.34073	NA	0	0	1	1	2	0
gene:sscle_012410	-1.05165	NA	0	4	2	3	0	0
gene:sscle_012415	-2.21929	NA	0	2	0	0	0	0
gene:sscle_012420	-1.3281	0.500351	2	7	5	0	2	4
gene:sscle_012425	-1.51249	0.409675	3	6	4	3	0	2
gene:sscle_012430	-3.38689	NA	1	2	2	0	0	0
gene:sscle_012435	0.0161729	0.990709	5	10	5	5	8	6
gene:sscle_012440	0.770271	NA	0	0	0	1	0	0
gene:sscle_012445	0.0478079	0.967936	7	11	17	9	17	10
gene:sscle_012450	2.23753	NA	0	0	1	2	0	4
gene:sscle_012455	NA	NA	0	0	0	0	0	0
gene:sscle_012460	0.689122	0.747653	2	0	5	3	6	3
gene:sscle_012465	0.767659	0.0347094	180	105	129	214	215	277
gene:sscle_012470	1.17295	0.636201	1	0	3	2	1	6
gene:sscle_012475	-0.456099	0.851911	1	6	3	3	0	5
gene:sscle_012480	-0.22549	0.831943	8	16	24	12	18	11
gene:sscle_012485	-2.22634	0.145671	5	7	14	4	2	0
gene:sscle_012490	0.737793	0.659553	3	1	3	4	5	3
gene:sscle_012495	0.770271	NA	0	0	0	0	1	0
gene:sscle_012500	0.598268	0.723551	2	2	3	3	4	5
gene:sscle_012505	0.0539046	0.941572	39	24	40	41	41	26
gene:sscle_012510	0.502552	0.459376	26	34	24	26	58	35
gene:sscle_012515	0.132381	0.892312	11	9	17	14	14	12
gene:sscle_012520	1.69052	NA	0	0	0	1	1	0
gene:sscle_012525	0.771814	0.372122	13	7	15	19	30	13
gene:sscle_012530	-0.491927	NA	3	0	2	2	0	2
gene:sscle_012535	0.179739	0.925204	9	4	3	1	7	10
gene:sscle_012540	-0.550219	NA	1	1	2	1	2	0
gene:sscle_012545	NA	NA	0	0	0	0	0	0
gene:sscle_012550	0.970888	0.073872	35	27	39	43	62	92
gene:sscle_012555	-0.709407	0.571181	10	4	14	4	8	5
gene:sscle_012560	NA	NA	0	0	0	0	0	0
gene:sscle_012565	0.569053	0.819527	2	2	0	3	2	2
gene:sscle_012570	-1.96622	NA	1	0	1	0	0	0
gene:sscle_012575	0.602048	0.183098	33	37	29	45	58	46
gene:sscle_012580	-0.311467	0.7408	11	11	14	8	10	11
gene:sscle_012585	-0.383162	0.602245	18	22	36	21	20	17
gene:sscle_012590	0.347409	0.452905	99	155	189	175	224	166
gene:sscle_012595	0.314818	0.57405	44	29	38	35	53	51
gene:sscle_012600	0.654447	NA	0	0	1	1	0	1
gene:sscle_012605	1.25439	NA	0	2	0	3	1	2
gene:sscle_012610	-0.930442	0.749271	3	0	6	0	2	3
gene:sscle_012615	-0.600964	0.597006	13	7	8	7	8	4
gene:sscle_012620	-0.11823	0.919808	7	9	12	10	10	5
gene:sscle_012625	1.91523	NA	0	0	2	0	3	5
gene:sscle_012630	-0.302933	0.875605	6	1	3	2	3	4
gene:sscle_012635	-0.788618	NA	3	0	0	2	0	0
gene:sscle_012640	0.734545	0.11875	28	27	22	48	42	38
gene:sscle_012645	0.824246	0.529142	9	5	2	10	13	5
gene:sscle_012650	0.770271	NA	0	0	0	0	0	1
gene:sscle_012655	-0.220623	0.853309	8	6	11	7	9	5
gene:sscle_012660	NA	NA	0	0	0	0	0	0
gene:sscle_012665	-0.650809	0.476301	36	16	14	12	10	19
gene:sscle_012670	1.90991	0.021225	6	4	6	12	25	23
gene:sscle_012675	1.74577	0.243182	8	2	0	9	13	14
gene:sscle_012680	1.33729	0.29359	7	2	2	13	5	11
gene:sscle_012685	2.04707	NA	0	0	1	0	2	3
gene:sscle_012690	-0.0658439	0.983829	2	0	5	3	4	0
gene:sscle_012695	-2.63862	NA	1	1	1	0	0	0
gene:sscle_012700	0.316791	0.799276	3	9	12	11	11	7
gene:sscle_012705	0.431983	0.355135	43	56	53	62	87	56
gene:sscle_012710	NA	NA	0	0	0	0	0	0
gene:sscle_012715	0.107781	0.952841	4	9	8	1	11	10
gene:sscle_012720	0.37173	0.854671	3	2	1	4	2	3
gene:sscle_012725	0.252868	0.82846	4	11	11	11	8	12
gene:sscle_012730	-1.14286	0.476381	31	4	3	6	7	4
gene:sscle_012735	-0.0598166	0.921998	97	94	87	73	66	128
gene:sscle_012740	-1.55293	0.387551	3	6	8	0	4	2
gene:sscle_012745	-0.0605448	0.946842	34	28	55	35	55	23
gene:sscle_012750	-2.21929	NA	0	2	0	0	0	0
gene:sscle_012755	-0.0352292	0.978825	9	7	13	6	16	6
gene:sscle_012760	0.500147	0.8691	3	0	2	4	0	4
gene:sscle_012765	2.70497	NA	0	0	0	0	2	2
gene:sscle_012770	2.96769	NA	0	0	0	2	1	2
gene:sscle_012775	0.552116	0.72243	3	4	4	6	2	7
gene:sscle_012780	-1.03726	0.475642	2	9	15	4	6	3
gene:sscle_012785	2.62016	NA	0	0	0	0	0	4
gene:sscle_012790	-4.67483	0.0127362	12	9	5	0	1	0
gene:sscle_01g000010	-0.202706	0.375114	3055	2673	2448	2496	2166	2441
gene:sscle_01g000020	-0.337036	0.139365	2982	2460	2652	2388	1881	2138
gene:sscle_01g000030	-0.670371	0.0120801	1461	1899	2140	1236	1222	998
gene:sscle_01g000040	-0.113046	0.64961	3741	4393	4348	4005	3405	4130
gene:sscle_01g000050	-0.178333	0.861882	12624	3597	2148	6449	4098	5686
gene:sscle_01g000060	-0.261678	0.724663	7431	3107	2223	3817	2714	4112
gene:sscle_01g000070	0.10102	0.850694	12385	6959	7387	9933	11565	7172
gene:sscle_01g000080	0.530697	0.593059	9	17	22	27	10	33
gene:sscle_01g000090	0.712154	0.00606899	762	527	676	1052	964	1205
gene:sscle_01g000100	0.558679	0.0283207	93566	122964	139703	176445	164121	184137
gene:sscle_01g000110	0.825102	0.00932822	1369	973	971	2329	2036	1506
gene:sscle_01g000120	-0.0602911	0.94371	131	105	42	92	67	108
gene:sscle_01g000130	0.629284	0.340404	56	18	34	52	56	61
gene:sscle_01g000140	-0.465708	0.674472	19	49	69	18	19	62
gene:sscle_01g000150	-0.339108	0.291797	16422	20117	20377	13355	12622	19015
gene:sscle_01g000160	0.10339	0.720855	9152	8216	7237	8253	8086	10093
gene:sscle_01g000170	-0.25278	0.230175	2096	2454	2672	1989	2009	2064
gene:sscle_01g000180	-0.153776	0.757827	1196	1957	2124	1273	1469	2002
gene:sscle_01g000190	0.48335	0.134479	841	951	910	1177	1626	975
gene:sscle_01g000200	0.159313	0.396039	1478	1478	1392	1662	1708	1486
gene:sscle_01g000210	-0.220096	0.230161	1584	1769	1645	1539	1386	1365
gene:sscle_01g000220	1.65767	5.06317e-09	1611	2133	2558	6466	7931	5490
gene:sscle_01g000230	1.1957	0.000316508	1936	2531	2702	5641	6943	3836
gene:sscle_01g000240	0.439848	0.433609	862	358	406	886	708	612
gene:sscle_01g000250	-0.0943272	0.706009	4983	5733	5903	5649	5249	4669
gene:sscle_01g000260	-1.51242	0.0193921	801	269	258	196	99	170
gene:sscle_01g000270	-3.93969	NA	3	5	0	0	0	0
gene:sscle_01g000280	0.594951	0.210415	12883	8817	7533	13430	10000	20724
gene:sscle_01g000290	1.36943	0.0436904	56	43	63	90	76	255
gene:sscle_01g000300	0.490269	0.0661309	1257	930	915	1630	1341	1387
gene:sscle_01g000310	0.457876	0.210566	190	139	132	255	184	194
gene:sscle_01g000320	-1.24841	0.0180339	314	880	938	326	316	255
gene:sscle_01g000330	1.05771	2.09245e-05	320	257	256	497	557	678
gene:sscle_01g000340	0.728726	0.0116237	446	540	629	853	1072	753
gene:sscle_01g000350	1.51528	1.36692e-06	256	198	254	505	648	872
gene:sscle_01g000360	2.68828	4.76381e-21	223	194	135	1042	1416	1100
gene:sscle_01g000370	-0.300015	0.181516	1187	1148	1223	964	833	1093
gene:sscle_01g000380	-0.163779	0.443871	3635	3675	3129	2967	2972	3378
gene:sscle_01g000390	0.00807222	0.980699	4929	3648	3885	4578	3975	3979
gene:sscle_01g000400	0.0454921	0.899042	2794	2104	1918	2203	2577	2255
gene:sscle_01g000410	-0.278398	0.0380401	8373	7995	8134	6539	6590	7073
gene:sscle_01g000420	0.888917	0.209891	1432	970	1030	1219	1094	4041
gene:sscle_01g000430	0.299236	0.469642	253	167	157	274	235	202
gene:sscle_01g000440	0.178112	0.625633	5227	3692	3343	5182	4207	4484
gene:sscle_01g000450	3.2261	0.317907	1	0	0	7	0	4
gene:sscle_01g000460	-0.232804	0.227258	3478	4197	4044	3436	3191	3345
gene:sscle_01g000470	-0.110218	0.581126	17996	18846	20805	17909	18735	16764
gene:sscle_01g000480	-0.151601	0.76233	3533	2239	1731	2454	1941	2360
gene:sscle_01g000490	-0.322498	0.0429863	800	863	821	674	639	672
gene:sscle_01g000500	-0.777789	0.00580444	8356	10744	11415	5717	4862	7219
gene:sscle_01g000510	0.512934	0.192777	70	103	75	122	134	96
gene:sscle_01g000520	0.629681	0.468325	29	12	24	36	49	16
gene:sscle_01g000530	0.127315	0.873188	34	22	25	27	20	42
gene:sscle_01g000540	-0.925454	6.16147e-07	4854	4927	5619	2966	2352	2789
gene:sscle_01g000550	0.251215	0.430668	2326	2045	2700	2930	3253	2235
gene:sscle_01g000560	1.00951	0.012983	767	377	407	1059	1157	907
gene:sscle_01g000570	-0.393057	0.195769	1426	1778	1856	1362	1476	1015
gene:sscle_01g000580	-0.255266	0.522326	1590	1682	2511	1593	1917	1337
gene:sscle_01g000590	0.235171	0.573249	936	699	628	1038	971	656
gene:sscle_01g000600	-0.603667	0.536238	22621	6851	4032	10766	3500	7783
gene:sscle_01g000610	-0.429832	0.0268263	1890	1750	1745	1512	1248	1237
gene:sscle_01g000620	0.445002	0.0120204	3057	3021	2541	4081	3893	3758
gene:sscle_01g000630	-0.169083	0.213576	12511	13275	12891	11623	11146	11631
gene:sscle_01g000640	-1.9351	0.0379102	105	383	411	54	23	158
gene:sscle_01g000650	0.681135	0.0377287	130	143	192	275	266	206
gene:sscle_01g000660	1.35174	0.00488174	25	22	40	79	56	87
gene:sscle_01g000670	-0.328539	0.515785	19427	20477	20057	13216	10364	24169
gene:sscle_01g000680	-0.207295	0.235849	6752	6059	6450	5667	5157	5860
gene:sscle_01g000690	-0.144858	0.749271	980	885	962	796	607	1154
gene:sscle_01g000700	-0.229082	0.271801	2492	2894	3022	2278	2327	2569
gene:sscle_01g000710	0.891599	0.3072	30	10	57	43	64	71
gene:sscle_01g000720	0.282148	0.879938	7	2	13	14	12	1
gene:sscle_01g000730	0.254616	0.561929	1238	648	783	1119	1112	955
gene:sscle_01g000740	0.627592	0.0530256	9298	6338	5558	9533	11245	11968
gene:sscle_01g000750	-0.0115416	0.988062	36	84	88	62	82	62
gene:sscle_01g000760	-0.10142	0.712379	4750	4163	3641	3906	3579	4216
gene:sscle_01g000770	-0.405137	0.393299	5070	7411	9863	5752	7070	4052
gene:sscle_01g000780	0.573528	0.421381	33	21	21	21	50	41
gene:sscle_01g000790	1.30637	0.00223737	450	868	991	1647	2459	1604
gene:sscle_01g000800	-0.380393	0.00506309	11532	11519	10997	9264	8372	8520
gene:sscle_01g000810	1.55542	2.17155e-21	3746	3618	3303	10423	11594	9334
gene:sscle_01g000820	0.266705	0.3427	9301	8713	9297	10187	9217	13452
gene:sscle_01g000830	0.649898	0.238783	28	39	28	36	47	65
gene:sscle_01g000840	NA	NA	0	0	0	0	0	0
gene:sscle_01g000850	-0.46822	0.864273	11	0	10	8	0	7
gene:sscle_01g000860	-0.0972891	0.735642	5722	4481	4499	4842	4128	4773
gene:sscle_01g000870	0.00383301	0.994921	8171	4970	3954	6676	4689	5776
gene:sscle_01g000880	-0.901003	0.366229	13080	4707	2426	5222	1071	4531
gene:sscle_01g000890	0.403515	0.696061	18	9	7	12	14	19
gene:sscle_01g000900	-0.72869	0.121433	15589	8947	7134	8101	4987	6023
gene:sscle_01g000910	1.38539	0.0889971	25	76	84	169	250	62
gene:sscle_01g000920	0.934785	0.250859	66	205	260	383	482	149
gene:sscle_01g000930	-0.622192	0.244708	272	757	642	366	368	351
gene:sscle_01g000940	0.949085	0.501748	7	4	2	11	3	11
gene:sscle_01g000950	0.274814	0.863446	7	15	2	10	4	14
gene:sscle_01g000960	1.22044	6.26771e-08	26428	19844	25243	49107	64422	53117
gene:sscle_01g000970	-0.175425	0.388145	2826	3285	2959	2791	2453	2786
gene:sscle_01g000980	1.53657	3.03211e-13	4909	5218	5389	16088	16985	11938
gene:sscle_01g000990	0.167619	0.503788	7676	7221	6395	9096	7566	7253
gene:sscle_01g001000	-0.0185519	0.967241	1422	2303	1793	1913	2004	1529
gene:sscle_01g001010	1.96103	5.27095e-08	5292	6019	6286	22615	31854	14043
gene:sscle_01g001020	-0.077792	0.778912	11340	9979	9615	10970	9811	8529
gene:sscle_01g001030	0.0941073	0.778914	7040	6766	6310	7760	8145	5567
gene:sscle_01g001040	-0.394824	0.0618467	4678	4305	4852	3814	3718	2992
gene:sscle_01g001050	-0.0409819	0.914345	1996	1448	1704	1614	1421	1970
gene:sscle_01g001060	0.754436	0.000416221	4601	6262	5632	8612	9164	10049
gene:sscle_01g001070	0.328765	0.0236887	12766	13005	12328	15315	15402	17132
gene:sscle_01g001080	-0.243604	0.20645	19474	22057	23447	19433	17329	18119
gene:sscle_01g001090	-0.434125	0.243208	6669	10355	10870	6929	8148	5569
gene:sscle_01g001100	-0.611258	0.341894	2016	852	612	900	652	725
gene:sscle_01g001110	-0.188648	0.423228	4140	5236	4862	4122	3855	4515
gene:sscle_01g001120	-0.528797	0.11875	5350	9201	8980	5687	5158	5465
gene:sscle_01g001130	-0.163987	0.788663	69	53	39	50	38	55
gene:sscle_01g001140	-0.60222	0.0978159	3725	5970	5554	3119	2711	4215
gene:sscle_01g001150	-1.05604	0.190189	1952	676	473	660	233	598
gene:sscle_01g001160	0.0403194	0.859088	1294	1490	1409	1381	1508	1423
gene:sscle_01g001170	-0.786385	0.342071	39993	96137	105766	26034	24115	90101
gene:sscle_01g001180	0.239234	0.593565	52	54	63	56	69	76
gene:sscle_01g001190	-0.732	0.138632	190	298	479	191	177	214
gene:sscle_01g001200	-0.192414	0.381026	2706	2259	2163	2138	2093	2007
gene:sscle_01g001210	-0.46147	0.0319156	8499	10672	11404	7453	7639	7113
gene:sscle_01g001220	-0.273593	0.343106	2912	4257	4081	3042	3003	3260
gene:sscle_01g001230	-0.831059	0.0108571	6620	10814	11152	6117	5295	4657
gene:sscle_01g001240	-0.175584	0.581126	11334	8208	8169	8844	8464	7228
gene:sscle_01g001250	-0.239093	0.515317	5481	3855	3431	3792	3944	3082
gene:sscle_01g001260	0.68955	0.311475	62	21	33	50	76	63
gene:sscle_01g001270	-0.778296	0.159612	8943	5537	4466	4785	1974	4286
gene:sscle_01g001280	-0.764769	1.62949e-05	2852	3406	3549	2011	1943	1819
gene:sscle_01g001290	-0.0477837	0.863039	42874	44192	43587	42235	48091	36070
gene:sscle_01g001300	0.1817	0.812863	15779	5732	4849	11061	10019	8819
gene:sscle_01g001310	0.168172	0.514722	1584	1196	1351	1614	1584	1445
gene:sscle_01g001320	-0.26883	0.244233	3129	3368	2998	3031	2523	2326
gene:sscle_01g001330	0.107008	0.80326	198	174	158	239	157	174
gene:sscle_01g001340	1.74483	0.0529898	1679	3099	3401	2865	3723	20824
gene:sscle_01g001350	-0.518336	0.812912	3	5	3	0	3	5
gene:sscle_01g001360	-0.0842349	0.901254	7192	13936	15461	7791	10267	16456
gene:sscle_01g001370	0.610834	0.182109	892	1616	2047	1909	2520	2528
gene:sscle_01g001380	0.286631	0.837985	3652	432	373	1809	2711	916
gene:sscle_01g001390	0.0589743	0.856487	2056	2317	2358	1894	2570	2548
gene:sscle_01g001400	-0.146189	0.696061	2616	3016	2722	2370	1969	3209
gene:sscle_01g001410	-0.51203	0.0579543	1827	2632	2591	1525	1623	1795
gene:sscle_01g001420	-0.728049	0.120811	9890	10898	6884	5553	7783	3371
gene:sscle_01g001430	1.94614	0.000783714	483	485	566	916	1396	3601
gene:sscle_01g001440	0.0903828	0.711238	1254	1238	1283	1254	1245	1520
gene:sscle_01g001450	0.190345	0.404455	2213	1791	1812	2218	2334	2086
gene:sscle_01g001460	0.809996	0.0659307	683	319	384	866	909	658
gene:sscle_01g001470	0.368465	0.299283	5797	3899	3679	5657	4935	6676
gene:sscle_01g001480	-0.0556539	0.906722	136	194	120	140	160	133
gene:sscle_01g001490	0.20883	0.334193	1073	921	936	1176	1029	1181
gene:sscle_01g001500	-0.114589	0.882225	142	51	63	89	78	71
gene:sscle_01g001510	NA	NA	0	0	0	0	0	0
gene:sscle_01g001520	-0.0621633	0.767218	1614	1816	1864	1718	1698	1653
gene:sscle_01g001530	1.21217	0.105066	46209	236754	233781	303734	339727	553762
gene:sscle_01g001540	0.873515	5.45062e-05	3347	2670	2625	5188	4700	5945
gene:sscle_01g001550	1.11849	0.0647173	557	1893	2047	3179	3883	2701
gene:sscle_01g001560	-0.157499	0.605388	2926	3178	3221	2461	2477	3421
gene:sscle_01g001570	-0.797692	0.0228862	4308	6922	6314	3532	4031	2530
gene:sscle_01g001580	2.62016	NA	0	0	0	0	0	4
gene:sscle_01g001590	3.90999	5.96248e-16	278	137	216	3578	4384	1518
gene:sscle_01g001600	-0.0495042	0.888737	998	765	1079	908	824	1015
gene:sscle_01g001610	-0.187831	0.326074	4736	5568	5511	4423	4667	4793
gene:sscle_01g001620	0.748868	0.0259401	79	123	122	198	181	166
gene:sscle_01g001630	-0.559471	0.0136222	5334	6756	6772	3747	4362	4689
gene:sscle_01g001640	-0.292433	0.313242	882	971	1222	735	853	923
gene:sscle_01g001650	1.18272	2.3623e-08	132	111	119	258	278	288
gene:sscle_01g001660	3.83028	NA	366	205	187	1078	1057	8653
gene:sscle_01g001670	0.354374	0.294099	71	75	76	102	84	97
gene:sscle_01g001680	-0.379655	0.0350819	569	616	615	462	433	488
gene:sscle_01g001690	1.76779	0.00705691	47	23	41	162	52	166
gene:sscle_01g001700	0.761528	1.40838e-06	2082	2465	2286	3971	3608	4002
gene:sscle_01g001710	0.379034	0.205972	5673	4202	3774	6467	5280	6004
gene:sscle_01g001720	-0.0728057	0.955294	14	9	6	5	11	11
gene:sscle_01g001730	0.151967	0.675788	185	165	129	188	174	170
gene:sscle_01g001740	0.872354	1.71229e-06	584	705	726	1167	1291	1231
gene:sscle_01g001750	-0.289539	0.585215	2088	3017	3488	2373	3174	1484
gene:sscle_01g001760	-0.197606	0.313281	936	973	913	876	837	748
gene:sscle_01g001770	-0.304761	0.132984	2059	2180	2106	1725	1504	1907
gene:sscle_01g001780	0.592341	0.118455	205	156	122	246	200	282
gene:sscle_01g001790	-0.58007	0.164194	20852	19536	19019	12384	8562	18793
gene:sscle_01g001800	0.128002	0.812863	117	83	113	97	154	93
gene:sscle_01g001810	-0.288761	0.110929	2071	2468	2381	1875	1954	1835
gene:sscle_01g001820	0.434704	0.586486	1449	1317	1125	940	923	3395
gene:sscle_01g001830	1.55153	0.146364	7868	74523	79590	53089	129133	292590
gene:sscle_01g001840	-1.71865	6.40936e-07	48010	38006	34910	15929	7919	12892
gene:sscle_01g001850	-0.112321	0.784884	3713	5447	5529	4677	5257	3654
gene:sscle_01g001860	1.7304	3.41952e-20	359	380	394	1296	1393	1074
gene:sscle_01g001870	0.868781	0.341173	16	10	7	24	26	11
gene:sscle_01g001880	0.997825	0.209891	13	11	5	19	19	20
gene:sscle_01g001890	1.21392	0.00984013	25	53	51	82	102	111
gene:sscle_01g001900	-0.105083	0.911465	108	187	210	93	88	288
gene:sscle_01g001910	1.30427	3.86374e-05	4007	3394	4427	7961	13271	7978
gene:sscle_01g001920	0.451002	0.579579	3183	14444	14091	11337	18626	13396
gene:sscle_01g001930	0.697092	0.00797896	2473	2109	1721	2886	3650	3683
gene:sscle_01g001940	0.837712	0.125858	450	188	176	445	437	573
gene:sscle_01g001950	1.34224	0.449534	6	5	0	10	15	3
gene:sscle_01g001960	0.407635	0.253561	3771	3817	3232	4007	3910	6436
gene:sscle_01g001970	1.63541	0.000966079	168	104	154	316	302	706
gene:sscle_01g001980	-0.94922	0.0333025	126	97	73	38	57	58
gene:sscle_01g001990	0.111889	0.786966	5627	3780	3341	4328	4430	5018
gene:sscle_01g002000	0.770242	0.000155453	2760	2821	2428	4656	3886	5115
gene:sscle_01g002010	0.931155	0.00245651	1372	994	787	2220	1874	1919
gene:sscle_01g002020	0.956839	0.00186931	513	461	430	908	666	1150
gene:sscle_01g002030	1.48361	0.0962859	17550	3405	2455	28939	20412	16115
gene:sscle_01g002040	0.451854	0.745316	26	2	13	18	10	28
gene:sscle_01g002050	2.62016	NA	0	0	0	0	0	4
gene:sscle_01g002060	1.55875	0.000131866	105	122	157	426	476	232
gene:sscle_01g002070	-0.116082	0.843893	1995	2254	2854	2186	3056	1312
gene:sscle_01g002080	-0.55487	0.0528996	1477	1699	1842	1216	877	1322
gene:sscle_01g002090	-0.122488	0.726885	2664	1897	1741	1870	1955	1964
gene:sscle_01g002100	0.11216	0.775687	3559	3885	4355	4245	5299	3211
gene:sscle_01g002110	3.18829	2.0009e-36	116	120	120	1318	1080	843
gene:sscle_01g002120	0.531191	0.105651	2161	1460	1358	2180	2249	2767
gene:sscle_01g002130	0.175176	0.55189	920	811	744	925	1074	796
gene:sscle_01g002140	0.372678	0.23525	193	133	147	209	211	194
gene:sscle_01g002150	1.38047	0.000942162	97	50	54	156	209	160
gene:sscle_01g002160	-0.307333	0.41363	130386	127811	119913	110887	125547	69130
gene:sscle_01g002170	0.0877206	0.617579	3839	3532	3539	3900	3979	3715
gene:sscle_01g002180	0.192746	0.859896	3847	903	592	2328	2212	1566
gene:sscle_01g002190	0.0668872	0.898773	55	55	76	75	62	58
gene:sscle_01g002200	-0.169156	0.572829	291	251	293	233	225	284
gene:sscle_01g002210	-0.350046	0.22112	2915	3583	3512	2368	2292	3194
gene:sscle_01g002220	0.933769	0.0690947	589	660	626	1172	1813	598
gene:sscle_01g002230	-0.473628	0.395111	6160	4359	4355	3532	1916	5263
gene:sscle_01g002240	0.668088	0.130712	11491	9669	10091	12565	11978	25115
gene:sscle_01g002250	0.688002	0.000714704	1969	1539	1637	2784	2522	2986
gene:sscle_01g002260	0.797223	0.0667677	6306	4779	4955	6822	7078	13974
gene:sscle_01g002270	-0.516876	0.0287201	4616	3509	3627	2935	2425	2853
gene:sscle_01g002280	0.909911	0.0145829	1707	2734	2922	3752	4130	5952
gene:sscle_01g002290	-0.303655	0.559671	3683	8343	8401	5356	5918	5276
gene:sscle_01g002300	-0.227105	0.585113	4917	7197	7522	4715	4928	7133
gene:sscle_01g002310	-0.77638	7.0761e-09	7258	7617	7305	4470	3978	4500
gene:sscle_01g002320	-0.539011	0.021763	6926	9860	9044	6153	5865	5759
gene:sscle_01g002330	-0.318245	0.713788	49	60	89	43	26	90
gene:sscle_01g002340	-0.387451	0.158329	1516	1745	1988	1210	1587	1217
gene:sscle_01g002350	1.06649	1.73887e-19	7433	7079	6676	14586	15127	14663
gene:sscle_01g002360	0.837637	0.000369072	5648	5381	5582	9691	8005	11988
gene:sscle_01g002370	0.360996	0.242708	272	259	375	354	409	402
gene:sscle_01g002380	-0.190253	0.47451	1129	1285	1355	1024	1277	1002
gene:sscle_01g002390	-0.0929393	0.810647	476	643	772	576	580	617
gene:sscle_01g002400	0.575557	0.402072	65	92	154	116	241	107
gene:sscle_01g002410	-0.154298	0.669868	9071	13002	12434	8942	12248	9818
gene:sscle_01g002420	2.29765	0.133234	14	0	1	28	20	27
gene:sscle_01g002430	-0.377259	0.493733	2377	2746	3067	2088	3080	1139
gene:sscle_01g002440	0.737794	0.000792796	175	164	153	261	301	260
gene:sscle_01g002450	0.725273	0.286505	29	12	28	32	50	33
gene:sscle_01g002460	0.458047	0.71658	8	6	16	6	25	11
gene:sscle_01g002470	0.471554	0.886613	0	0	8	2	1	8
gene:sscle_01g002480	0.279502	0.863982	4	2	5	3	4	7
gene:sscle_01g002490	-0.0663866	0.875921	1409	2272	2186	1856	2094	1653
gene:sscle_01g002500	-0.427445	0.0283207	15160	14286	15609	12378	11436	9687
gene:sscle_01g002510	1.57223	0.0259401	284	237	294	385	412	1624
gene:sscle_01g002520	-0.453124	0.251445	1518	2701	2929	1787	1788	1646
gene:sscle_01g002530	0.355537	0.569504	61	53	28	52	54	75
gene:sscle_01g002540	0.583382	0.29017	63	79	54	58	114	123
gene:sscle_01g002550	0.378457	0.694004	22	6	15	17	21	17
gene:sscle_01g002560	0.51752	0.0417634	553	443	477	822	670	617
gene:sscle_01g002570	0.588064	0.0615768	3608	5351	5089	6925	8391	5802
gene:sscle_01g002580	2.16684	0.504144	0	0	4	13	0	5
gene:sscle_01g002590	0.309294	NA	2556	4181	3632	1324	863	10662
gene:sscle_01g002600	0.401833	0.163243	2459	2281	2263	2614	2744	3894
gene:sscle_01g002610	-0.295502	0.185685	3705	3631	3675	2885	2614	3472
gene:sscle_01g002620	-0.173395	0.421932	8111	6677	7091	6663	5955	6783
gene:sscle_01g002630	-0.316711	0.275814	5431	7596	6919	5671	5820	4524
gene:sscle_01g002640	-0.330647	0.657514	410	147	131	173	181	193
gene:sscle_01g002650	-0.659565	0.0135538	1937	2186	2253	1276	1095	1664
gene:sscle_01g002660	1.23432	0.00852015	50	27	60	99	132	92
gene:sscle_01g002670	1.76947	5.65482e-05	117	97	104	376	508	201
gene:sscle_01g002680	1.59085	0.354228	4	5	0	3	12	12
gene:sscle_01g002690	-0.325365	0.0795799	16880	16580	13768	12754	12325	12612
gene:sscle_01g002700	0.147123	0.87954	11	12	12	12	9	17
gene:sscle_01g002710	-0.720146	0.357449	32	16	33	23	15	11
gene:sscle_01g002720	0.161469	0.722235	846	950	774	770	779	1324
gene:sscle_01g002730	0.065604	0.883102	15673	16673	15282	13696	13394	22752
gene:sscle_01g002740	-0.12341	0.674487	721	759	897	631	793	759
gene:sscle_01g002750	-0.244543	0.31388	2722	3322	3228	2885	2649	2293
gene:sscle_01g002760	0.489554	0.153219	22802	16130	13694	25266	20864	27757
gene:sscle_01g002770	1.5756	0.653883	0	5	0	7	7	0
gene:sscle_01g002780	0.882799	0.24967	15	11	13	19	16	36
gene:sscle_01g002790	0.0968441	0.806452	139	181	150	186	177	139
gene:sscle_01g002800	-0.214235	0.144628	7350	7251	6644	6199	6048	6066
gene:sscle_01g002810	-0.51989	0.0118972	13149	13359	13589	10410	9777	7778
gene:sscle_01g002820	0.0450379	0.930794	11265	8510	8777	9980	12842	6637
gene:sscle_01g002830	-0.437959	0.230607	5169	4317	4151	3398	2380	4289
gene:sscle_01g002840	-0.30309	0.0474382	2077	1853	2019	1631	1564	1627
gene:sscle_01g002850	-0.420972	0.177772	4054	5062	6638	3749	3797	4221
gene:sscle_01g002860	-0.152053	0.663359	6290	8588	8054	6773	8144	5721
gene:sscle_01g002870	-0.407414	0.118904	1981	1682	1415	1341	1133	1354
gene:sscle_01g002880	0.920532	0.0504436	12343	17986	18179	29653	44444	17720
gene:sscle_01g002890	-0.985169	0.593957	5	7	5	0	6	3
gene:sscle_01g002900	2.33219	0.0509553	10	6	2	12	14	65
gene:sscle_01g002910	-0.146452	0.795257	4247	3840	3215	2723	2359	5128
gene:sscle_01g002920	-0.49112	0.0239882	1941	2256	1904	1428	1638	1275
gene:sscle_01g002930	-0.186701	0.555248	2596	2839	2746	2202	2000	2985
gene:sscle_01g002940	0.0252384	0.934793	1495	1932	1963	1842	1907	1736
gene:sscle_01g002950	0.42715	0.0736203	4303	4888	4960	6316	7371	5341
gene:sscle_01g002960	-0.706908	0.465036	49296	17105	9242	23297	5928	17115
gene:sscle_01g002970	2.37274	1.30912e-05	24	6	17	75	78	90
gene:sscle_01g002980	0.753496	0.00219117	7795	7631	8199	12938	16223	10670
gene:sscle_01g002990	2.18588	0.000285323	313	313	309	1800	2015	442
gene:sscle_01g003000	0.463373	0.612534	8	11	9	10	13	15
gene:sscle_01g003010	-0.199738	0.778632	108	65	40	67	61	56
gene:sscle_01g003020	0.168206	0.699595	230	264	301	253	392	250
gene:sscle_01g003030	-1.22622	0.468971	6	13	5	5	5	0
gene:sscle_01g003040	1.07838	0.000534868	59	55	68	130	147	109
gene:sscle_01g003050	0.0745572	0.837834	5391	5752	6642	6229	7484	5017
gene:sscle_01g003060	0.386085	0.714878	7	35	20	36	23	22
gene:sscle_01g003070	-0.377	0.0719905	8940	9069	9818	7575	6076	7776
gene:sscle_01g003080	0.216843	0.314579	8280	6701	6788	8671	7988	8642
gene:sscle_01g003090	0.808311	0.0514229	28948	14365	15730	35825	38940	28631
gene:sscle_01g003100	0.101896	0.823084	7183	4620	4224	5821	4880	6497
gene:sscle_01g003110	-0.841262	0.457429	40598	9116	5608	18818	3566	8493
gene:sscle_01g003120	0.757358	0.336108	6011	1540	1474	6434	4202	4622
gene:sscle_01g003130	-0.530624	0.0381333	7997	8978	9871	6997	6611	4976
gene:sscle_01g003140	-0.0458764	0.810819	9728	9268	9739	9749	9409	8679
gene:sscle_01g003150	-0.359316	0.198388	6693	8504	7896	5619	5168	7215
gene:sscle_01g003160	-0.281352	0.356103	11235	14891	15071	11502	12968	9428
gene:sscle_01g003170	0.31606	0.632457	5231	5371	5431	4424	4018	11517
gene:sscle_01g003180	-0.0774054	0.858325	12307	8720	8012	8760	7712	11049
gene:sscle_01g003190	0.0522052	0.73294	5061	5079	5007	5142	5259	5304
gene:sscle_01g003200	0.3894	0.148333	6749	5183	4613	7184	6780	7707
gene:sscle_01g003210	-0.26189	0.184285	1947	1923	1855	1691	1684	1400
gene:sscle_01g003220	-0.400561	0.0599217	3448	3959	4447	3071	2749	3160
gene:sscle_01g003230	-0.753119	4.07545e-06	23727	26393	28484	16714	14707	15216
gene:sscle_01g003240	-0.391492	0.0132784	9111	10304	8909	6882	7347	7362
gene:sscle_01g003250	-0.344411	0.159611	3048	3821	4040	3086	2575	2930
gene:sscle_01g003260	-0.0261663	0.949623	2405	2486	2695	2469	3085	1896
gene:sscle_01g003270	0.0326421	0.948335	10031	14110	13638	12839	16479	9325
gene:sscle_01g003280	-0.151738	0.608376	1386	1512	1436	1235	1102	1563
gene:sscle_01g003290	-0.0907656	0.740472	2601	2920	2835	2474	2340	3032
gene:sscle_01g003300	-0.342882	0.487771	3607	3729	3319	2445	1787	4169
gene:sscle_01g003310	-0.623049	0.164529	18872	10965	9141	9499	6520	9289
gene:sscle_01g003320	2.22026	2.57149e-08	5589	9381	9610	39218	51291	24028
gene:sscle_01g003330	-0.69634	0.296772	12115	45572	47412	20010	22343	22507
gene:sscle_01g003340	-0.326122	0.146221	3028	3327	3203	2330	2326	2968
gene:sscle_01g003350	-0.430826	0.215599	3274	5162	5389	3695	3615	2946
gene:sscle_01g003360	0.276952	0.423892	385	331	302	476	442	317
gene:sscle_01g003370	0.0206075	0.958841	5916	4077	4041	5022	4186	5028
gene:sscle_01g003380	0.427061	0.0744491	9247	7421	7235	12187	9833	10117
gene:sscle_01g003390	-0.140092	0.609411	20152	24409	23194	21176	22853	17456
gene:sscle_01g003400	-0.635308	0.00233774	14078	14365	15334	9378	7945	10861
gene:sscle_01g003410	-0.191483	0.323035	3365	3947	3943	3282	3146	3426
gene:sscle_01g003420	0.802928	1.10525e-05	4587	3511	3852	7076	6912	6863
gene:sscle_01g003430	-0.294219	0.0999089	1653	1602	1696	1343	1465	1230
gene:sscle_01g003440	-0.943494	0.207224	15823	65835	66361	26432	35176	15359
gene:sscle_01g003450	-0.197407	0.562476	11105	16128	14959	13033	13553	10210
gene:sscle_01g003460	-0.858216	0.285325	26	59	101	46	26	31
gene:sscle_01g003470	0.262574	0.209721	10155	12433	12232	12882	14429	14458
gene:sscle_01g003480	-0.439035	0.609142	40	46	17	16	33	27
gene:sscle_01g003490	-0.201208	0.573609	1619	2119	2311	1748	2076	1438
gene:sscle_01g003500	0.437001	0.248191	431	784	628	811	943	741
gene:sscle_01g003510	-0.478479	0.613364	100	164	196	82	38	210
gene:sscle_01g003520	-0.0991129	0.677822	5386	5285	4382	4607	4509	4936
gene:sscle_01g003530	-0.0724471	0.797735	3252	2801	2444	2807	2752	2522
gene:sscle_01g003540	-0.130972	0.59126	4013	4410	4535	3906	4437	3490
gene:sscle_01g003550	-0.282775	0.409801	163	225	205	177	137	172
gene:sscle_01g003560	-0.0858478	0.783294	1143	1346	1353	1044	1168	1408
gene:sscle_01g003570	-0.165573	0.551174	1944	1761	1914	1790	1854	1367
gene:sscle_01g003580	-0.150705	0.637195	436	501	542	481	485	367
gene:sscle_01g003590	0.00599094	0.97987	21016	17451	18996	19077	19197	19430
gene:sscle_01g003600	-0.104643	0.706061	1919	2592	2262	2153	1996	2148
gene:sscle_01g003610	0.351362	0.87674	2	0	10	3	8	5
gene:sscle_01g003620	-0.140672	0.695462	2736	2762	2935	2667	3074	1909
gene:sscle_01g003630	-0.0135406	0.968633	5419	4575	5192	5413	5553	4080
gene:sscle_01g003640	-0.0491324	0.880688	28906	31004	32618	27202	36244	25985
gene:sscle_01g003650	-0.417528	0.0920052	1420	1276	1420	1097	834	1150
gene:sscle_01g003660	-0.585965	0.00569007	21493	22420	25067	17844	13661	14449
gene:sscle_01g003670	-0.256055	0.685515	126	137	180	121	71	179
gene:sscle_01g003680	-0.557688	0.851911	5	5	0	0	4	3
gene:sscle_01g003690	1.29487	0.000254164	185	126	188	360	538	330
gene:sscle_01g003700	-0.130468	0.842706	129	104	137	75	171	92
gene:sscle_01g003710	0.135021	0.97473	7	0	0	0	6	2
gene:sscle_01g003720	1.31025	0.0130601	36	67	45	100	179	87
gene:sscle_01g003730	1.24693	0.0108666	19	20	36	54	59	66
gene:sscle_01g003740	0.967611	0.00028464	628	545	566	1033	1431	938
gene:sscle_01g003750	3.43682	6.61745e-07	46	18	21	291	526	116
gene:sscle_01g003760	-2.92732	NA	0	0	4	0	0	0
gene:sscle_01g003770	2.62016	NA	0	0	0	0	0	4
gene:sscle_01g003780	0.0996662	0.784403	3473	3951	3652	3423	3408	5037
gene:sscle_01g003790	-0.00235396	0.992072	1613	1587	1686	1638	1487	1753
gene:sscle_01g003800	0.330752	0.286635	272	238	234	320	365	252
gene:sscle_01g003810	0.638872	0.0077038	1935	1395	1574	2712	2668	2257
gene:sscle_01g003820	0.240161	0.212856	2626	2570	2843	3327	3329	2841
gene:sscle_01g003830	-0.465054	0.00106868	8444	9239	9438	6754	6221	6672
gene:sscle_01g003840	0.322747	0.0381333	3450	3302	3593	4355	4563	4024
gene:sscle_01g003850	1.82194	0.00816123	2074	502	508	4281	3780	2846
gene:sscle_01g003860	0.476914	0.869022	11	0	0	4	4	7
gene:sscle_01g003870	-0.0212315	0.916498	7879	7147	7032	7163	7067	7506
gene:sscle_01g003880	0.0159414	0.969007	917	891	1121	1025	1166	771
gene:sscle_01g003890	NA	NA	0	0	0	0	0	0
gene:sscle_01g003900	0.770271	NA	0	0	0	0	0	1
gene:sscle_01g003910	0.0515781	0.867769	7255	6652	6345	6465	6214	8310
gene:sscle_01g003920	-0.0637622	0.705	4718	4939	4545	4497	4603	4487
gene:sscle_01g003930	0.0185148	0.929165	3689	3613	3626	3701	3926	3442
gene:sscle_01g003940	3.66704	1.7073e-53	876	883	955	12929	13059	8484
gene:sscle_01g003950	0.693717	5.60466e-05	463	469	476	783	684	810
gene:sscle_01g003960	-0.332974	0.229436	5372	6958	7394	4890	4798	5969
gene:sscle_01g003970	0.26886	0.633449	31	46	53	49	46	62
gene:sscle_01g003980	1.01336	6.24994e-06	214	289	292	519	551	533
gene:sscle_01g003990	-0.869737	0.0120351	2588	4118	4369	2356	2102	1602
gene:sscle_01g004000	-0.181222	0.757026	7997	4123	3350	5175	4112	4358
gene:sscle_01g004010	-1.18743	0.00476486	541	451	345	195	125	267
gene:sscle_01g004020	-2.86419	1.78256e-07	2601	2017	3303	504	131	452
gene:sscle_01g004030	-0.350751	0.705663	837	216	180	338	285	345
gene:sscle_01g004040	-0.828905	0.37369	13727	4467	2753	6836	1966	2990
gene:sscle_01g004050	1.45749	1.17187e-06	50	44	44	131	139	109
gene:sscle_01g004060	1.2207	4.25281e-06	368	350	332	888	947	610
gene:sscle_01g004070	-0.278219	0.330141	242	226	267	198	178	231
gene:sscle_01g004080	0.10538	0.696061	627	561	486	584	622	594
gene:sscle_01g004090	-0.285236	0.206034	5999	7587	7643	5483	5782	6156
gene:sscle_01g004100	-0.155425	0.421434	1533	1495	1410	1441	1291	1253
gene:sscle_01g004110	-0.466737	0.00730172	8087	8863	9679	6358	6041	6869
gene:sscle_01g004120	-0.00150596	0.998595	42	88	87	63	93	61
gene:sscle_01g004130	-0.347029	0.297636	141	123	155	96	127	109
gene:sscle_01g004140	0.429686	0.761208	2	20	10	10	11	21
gene:sscle_01g004150	-0.24559	0.765014	13	16	20	13	14	14
gene:sscle_01g004160	-0.492633	0.0436496	35224	29079	36517	26862	24772	20022
gene:sscle_01g004170	0.316878	0.735642	20	37	13	35	34	17
gene:sscle_01g004180	1.78095	0.168821	5	9	0	14	17	14
gene:sscle_01g004190	0.461501	0.426997	3845	1869	1793	4832	2501	3005
gene:sscle_01g004200	0.728374	0.0364834	1057	1829	1876	2884	2668	2337
gene:sscle_01g004210	0.498494	0.062443	282	295	218	338	376	407
gene:sscle_01g004220	-0.801307	0.236348	25021	48925	49992	15567	13694	41857
gene:sscle_01g004230	-0.368693	0.336108	1615	1737	2005	1294	1015	1840
gene:sscle_01g004240	0.360763	0.617991	4430	1741	1533	3588	2159	4145
gene:sscle_01g004250	0.337654	0.141913	2897	2196	2625	3328	3437	2990
gene:sscle_01g004260	-0.435749	0.113932	1823	2578	2696	1769	1831	1647
gene:sscle_01g004270	0.0113901	0.985336	5285	3207	2801	3268	2869	5245
gene:sscle_01g004280	-0.544083	0.666211	7	13	8	5	3	11
gene:sscle_01g004290	0.406091	0.865547	0	1	8	5	4	3
gene:sscle_01g004300	-0.0224603	0.944384	1830	1717	1847	1918	1943	1451
gene:sscle_01g004310	0.24329	0.709394	719	279	309	492	595	461
gene:sscle_01g004320	0.43815	0.148044	480	355	468	611	669	487
gene:sscle_01g004330	-0.412021	0.190487	2953	3915	4044	2835	3187	2179
gene:sscle_01g004340	-0.534763	0.4048	110	341	326	154	194	187
gene:sscle_01g004350	0.535019	0.672456	5	6	20	8	14	23
gene:sscle_01g004360	-0.458834	0.577121	11	20	20	11	13	13
gene:sscle_01g004370	-0.82171	0.290652	43	160	174	51	93	70
gene:sscle_01g004380	-0.330516	0.24197	706	930	941	772	608	668
gene:sscle_01g004390	0.612181	0.0113066	302	394	399	565	507	601
gene:sscle_01g004400	-2.66286	5.49833e-06	1857	8619	7390	851	889	1081
gene:sscle_01g004410	-0.0115559	0.96591	3687	3110	3267	3380	3043	3562
gene:sscle_01g004420	3.73389	5.73193e-10	110	43	62	558	594	1710
gene:sscle_01g004430	-0.784336	0.318644	2358	757	487	731	540	819
gene:sscle_01g004440	-0.616641	0.437737	3482	934	816	1253	990	1169
gene:sscle_01g004450	-1.01081	0.166473	11250	3900	2338	3281	2261	3137
gene:sscle_01g004460	0.624855	0.000607969	740	626	645	1017	972	1112
gene:sscle_01g004470	-0.144663	0.363216	4663	4960	4524	4248	4139	4409
gene:sscle_01g004480	-0.255963	0.275651	2498	3081	2750	2607	2121	2246
gene:sscle_01g004490	-0.381006	0.497403	8032	3471	3557	4562	3492	3510
gene:sscle_01g004500	-0.10366	0.685249	981	1047	1064	853	942	1083
gene:sscle_01g004510	-0.348543	0.371336	3339	2610	2337	2392	1553	2562
gene:sscle_01g004520	-0.260745	0.196054	571	581	643	490	474	535
gene:sscle_01g004530	0.122082	0.743086	4054	3107	2683	4050	3588	3075
gene:sscle_01g004540	0.0477896	0.877774	33494	25410	26257	30377	26400	31253
gene:sscle_01g004550	-0.0140015	0.980767	840	1598	1782	1241	1651	1287
gene:sscle_01g004560	-0.175895	0.198526	8821	9121	8450	7794	7719	7849
gene:sscle_01g004570	-0.412566	0.39725	4675	8713	8588	4657	4450	7403
gene:sscle_01g004580	-0.118439	0.644356	1092	1335	1360	1098	1245	1146
gene:sscle_01g004590	-0.294429	0.303625	11190	14392	13267	10620	12299	8758
gene:sscle_01g004600	-0.499712	0.0976603	193	249	230	170	174	131
gene:sscle_01g004610	2.07548	4.33119e-25	4166	3568	4059	14125	19552	16031
gene:sscle_01g004620	0.55127	0.242731	78	79	148	153	163	133
gene:sscle_01g004630	-0.827299	0.00619794	2948	3137	2859	1800	2054	1187
gene:sscle_01g004640	0.519431	0.815331	4	9	2	7	0	14
gene:sscle_01g004650	-1.49846	0.144409	18	59	69	21	4	26
gene:sscle_01g004660	0.118962	0.602495	3815	3402	3969	3960	3743	4445
gene:sscle_01g004670	-0.118978	0.878946	18	29	33	19	32	24
gene:sscle_01g004680	1.97651	0.1308	0	6	3	11	12	12
gene:sscle_01g004690	-0.451001	0.0907793	11952	15141	14821	10736	8350	11574
gene:sscle_01g004700	-1.30873	0.00459901	152	322	335	117	84	125
gene:sscle_01g004710	1.27695	5.04423e-07	277	368	409	913	902	738
gene:sscle_01g004720	0.562255	0.0404415	336	248	301	473	368	467
gene:sscle_01g004730	0.644291	0.346282	670	808	814	801	599	2181
gene:sscle_01g004740	-0.382483	0.0247475	1351	1171	1312	1024	942	977
gene:sscle_01g004750	0.217992	0.439655	198	241	187	236	256	235
gene:sscle_01g004760	0.218279	0.421948	873	1006	750	1102	1042	913
gene:sscle_01g004770	0.0486673	0.861788	4332	4130	4084	4729	4600	3648
gene:sscle_01g004780	0.183842	0.665151	5642	3524	3302	5318	4253	4591
gene:sscle_01g004790	0.698263	0.00469914	2130	1529	1592	2813	2579	3130
gene:sscle_01g004800	0.324184	0.386757	1822	1094	1151	1845	1735	1513
gene:sscle_01g004810	0.0852771	0.667386	4301	4432	3845	4327	4407	4607
gene:sscle_01g004820	0.875516	0.166209	1405	4013	4123	4973	8509	4022
gene:sscle_01g004830	-0.242656	0.504255	7578	9489	12177	8601	9188	6927
gene:sscle_01g004840	-0.288124	0.165116	6417	7551	7767	5821	5519	6460
gene:sscle_01g004850	0.126329	0.593957	4888	4872	4972	5543	5927	4611
gene:sscle_01g004860	-0.521633	0.426191	65	105	190	71	103	77
gene:sscle_01g004870	-0.153808	0.57293	5053	5856	6387	4947	4694	5906
gene:sscle_01g004880	0.235811	0.796551	22	33	45	19	39	59
gene:sscle_01g004890	-0.643114	0.649335	10	4	11	8	6	2
gene:sscle_01g004900	0.0655277	0.949353	1733	2243	2061	1118	910	4289
gene:sscle_01g004910	-0.443244	0.334673	8472	11648	11443	6684	5367	11162
gene:sscle_01g004920	0.335779	0.511023	91	93	115	119	86	173
gene:sscle_01g004930	0.25417	0.61207	1173	1202	1283	1588	1925	849
gene:sscle_01g004940	0.224289	0.607339	431	528	742	632	556	800
gene:sscle_01g004950	-0.219774	0.530417	242	213	312	243	212	204
gene:sscle_01g004960	-0.000340458	0.999507	2497	3175	3512	3103	3540	2540
gene:sscle_01g004970	-0.392607	0.0329823	8494	7304	6972	6130	5622	5593
gene:sscle_01g004980	0.899805	0.324811	57	70	31	62	40	193
gene:sscle_01g004990	0.423273	0.0421384	15794	12205	12436	18391	17658	18173
gene:sscle_01g005000	-0.331563	0.355115	267	190	178	185	161	158
gene:sscle_01g005010	-0.355449	0.0203324	1093	1038	1013	845	788	824
gene:sscle_01g005020	1.02337	1.40808e-06	305	300	251	611	618	508
gene:sscle_01g005030	0.340952	0.241806	21408	15258	14328	22673	20868	21048
gene:sscle_01g005040	0.00740744	0.982442	1927	2096	2429	1981	1983	2522
gene:sscle_01g005050	-0.181303	0.292212	2395	2511	2660	2342	2210	2120
gene:sscle_01g005060	-0.476185	0.0714993	1254	1611	1869	1097	1112	1195
gene:sscle_01g005070	-0.297246	0.365559	987	721	1015	814	794	609
gene:sscle_01g005080	-0.188428	0.57293	288	203	260	225	201	233
gene:sscle_01g005090	-0.54476	0.136543	2511	2748	2832	1610	1386	2550
gene:sscle_01g005100	0.299908	0.358256	5929	4308	3647	5924	5459	5710
gene:sscle_01g005110	0.13569	0.548132	8187	6936	7088	8285	8702	7415
gene:sscle_01g005120	-0.114852	0.602323	4374	3871	3960	3960	3380	3931
gene:sscle_01g005130	-0.564464	0.129077	2348	3467	4176	1992	2032	2732
gene:sscle_01g005140	0.817632	6.1798e-08	573	502	546	958	976	925
gene:sscle_01g005150	-0.0527372	0.867769	2919	2257	2322	2578	2526	2125
gene:sscle_01g005160	-0.0492242	0.937914	68	50	46	62	57	39
gene:sscle_01g005170	0.320741	0.54653	187	186	199	190	166	359
gene:sscle_01g005180	0.525037	0.0930644	1730	1484	1570	1910	1981	2994
gene:sscle_01g005190	-0.0169565	0.973137	6773	7238	6071	5410	5136	9299
gene:sscle_01g005200	0.240363	0.320737	8825	8019	6987	8280	9692	10179
gene:sscle_01g005210	0.0967017	0.818478	18704	24726	25027	23689	30642	18872
gene:sscle_01g005220	0.104874	0.59126	8580	8672	9427	9833	10042	8815
gene:sscle_01g005230	-0.057769	0.918659	524	366	264	325	321	462
gene:sscle_01g005240	-0.38769	0.24967	4435	5915	5571	4281	4836	3052
gene:sscle_01g005250	-0.365464	0.246922	5064	4736	5335	4235	4627	2886
gene:sscle_01g005260	-1.29389	0.17545	325	81	44	59	46	78
gene:sscle_01g005270	-0.460303	0.128751	1720	2171	2684	1557	1787	1435
gene:sscle_01g005280	-0.708119	0.0487546	11726	20326	20294	11015	12143	8883
gene:sscle_01g005290	0.216992	0.488272	4278	5828	5807	6243	6982	5271
gene:sscle_01g005300	-0.0306089	0.913973	5351	4506	4241	4684	4885	4234
gene:sscle_01g005310	-0.285685	0.206791	2809	2766	2666	2122	2010	2627
gene:sscle_01g005320	-0.356003	0.477349	27086	48110	53317	33250	42832	24329
gene:sscle_01g005330	-0.022047	0.94385	663	648	795	658	767	650
gene:sscle_01g005340	-1.36798	0.00160232	27897	58829	74563	21587	19634	21268
gene:sscle_01g005350	-0.0383894	0.882907	6523	5313	5550	5529	5343	6058
gene:sscle_01g005360	0.494975	0.0111428	3701	2916	3110	4619	4784	4308
gene:sscle_01g005370	0.31207	0.883035	3	4	2	2	8	1
gene:sscle_01g005380	-0.56912	0.0200854	2928	3874	4095	2637	2227	2480
gene:sscle_01g005390	-0.76143	3.90982e-05	3673	4127	4484	2429	2184	2633
gene:sscle_01g005400	0.435556	0.000485635	4923	5367	5122	7109	6877	6856
gene:sscle_01g005410	0.178602	0.553357	3536	3844	3512	4327	4751	3250
gene:sscle_01g005420	-0.459315	0.00427402	1714	1687	1619	1328	1146	1177
gene:sscle_01g005430	0.442953	0.15656	4024	2717	2584	3930	4161	4585
gene:sscle_01g005440	0.427362	0.589093	7693	2356	1981	5659	4459	6059
gene:sscle_01g005450	-0.14009	0.735322	431	526	564	443	580	357
gene:sscle_01g005460	-0.126359	0.682803	1413	1389	1717	1266	1619	1256
gene:sscle_01g005470	-0.314838	0.0354399	5644	5966	5593	4642	4316	4871
gene:sscle_01g005480	-0.64694	0.000128608	5185	4884	5624	3659	3074	3289
gene:sscle_01g005490	-1.06709	3.81177e-06	21452	30675	30125	13942	12157	13159
gene:sscle_01g005500	-0.366393	0.41931	81	93	76	58	85	52
gene:sscle_01g005510	-0.965124	0.0256353	14407	12730	10551	7433	3606	8266
gene:sscle_01g005520	0.368913	0.0228133	11009	10284	10992	14233	14822	12638
gene:sscle_01g005530	0.805264	0.224265	2188	864	593	2534	2144	1692
gene:sscle_01g005540	0.289756	0.0752978	1987	2115	1922	2483	2296	2583
gene:sscle_01g005550	-0.25635	0.408765	2316	2984	3387	2146	2383	2744
gene:sscle_01g005560	0.681493	0.0249083	4777	5955	4937	7132	10864	7133
gene:sscle_01g005570	2.81924	3.30372e-27	253	269	374	1716	2284	2327
gene:sscle_01g005580	-0.31083	0.288194	6014	7019	7477	6239	5932	4365
gene:sscle_01g005590	-0.193958	0.693339	2020	4028	3920	2959	3172	2583
gene:sscle_01g005600	0.264866	0.565582	448	495	497	492	418	819
gene:sscle_01g005610	1.68428	0.0239579	3894	6420	6610	7145	9980	37264
gene:sscle_01g005620	3.26246	NA	0	0	0	0	2	4
gene:sscle_01g005630	0.068043	0.873933	170	138	132	159	125	177
gene:sscle_01g005640	1.51535	4.92089e-07	589	440	433	1360	1757	1064
gene:sscle_01g005650	-0.49049	0.0001783	8161	8885	9094	6336	6126	6143
gene:sscle_01g005660	-0.653415	0.0423175	1033	1336	1357	888	903	579
gene:sscle_01g005670	0.292403	0.143623	2180	2007	1759	2480	2294	2509
gene:sscle_01g005680	0.574447	0.15168	2152	3464	3401	3638	5900	3889
gene:sscle_01g005690	0.604422	0.00589528	15600	12332	11401	19285	19364	21153
gene:sscle_01g005700	-0.901911	3.61534e-05	19794	25190	25012	12699	10801	13960
gene:sscle_01g005710	-0.0450468	0.866951	1707	1413	1727	1566	1668	1466
gene:sscle_01g005720	-0.217875	0.497181	1118	974	1232	978	765	1116
gene:sscle_01g005730	-0.529568	0.00173362	11650	13266	12766	9201	7839	9063
gene:sscle_01g005740	-0.40065	0.156867	7582	9266	10108	7059	7781	5579
gene:sscle_01g005750	-0.320015	0.365741	553	588	684	542	563	357
gene:sscle_01g005760	0.287341	0.174713	6865	7866	7523	8579	10268	8312
gene:sscle_01g005770	0.0672541	0.813932	3038	2387	2397	2688	2580	2927
gene:sscle_01g005780	-0.00731067	0.985638	1196	971	1132	1083	1344	856
gene:sscle_01g005790	-0.0959139	0.814758	1248	1097	1193	1106	1390	816
gene:sscle_01g005800	0.225018	0.478206	5149	7783	7205	8116	8303	7116
gene:sscle_01g005810	-0.332229	0.269046	11091	14615	14477	9450	9638	12829
gene:sscle_01g005820	-0.646731	0.0197747	23486	27592	26192	16566	12689	20098
gene:sscle_01g005830	0.0915583	0.841615	7910	9465	10737	10873	12085	6997
gene:sscle_01g005840	0.0739366	0.843825	909	1164	1301	1323	1226	1002
gene:sscle_01g005850	-0.31962	0.379495	1680	1674	1567	1449	910	1583
gene:sscle_01g005860	-0.983315	0.0194497	18604	35441	43588	14780	18834	15770
gene:sscle_01g005870	-1.33074	0.0526169	13209	45087	46555	7955	12174	21556
gene:sscle_01g005880	-0.172868	0.780715	36	31	36	38	27	26
gene:sscle_01g005890	-0.443637	0.132651	26534	25453	26438	18569	24165	14932
gene:sscle_01g005900	-0.411959	0.429479	92	50	79	65	44	58
gene:sscle_01g005910	-1.06991	4.2342e-05	1090	1364	1356	711	628	476
gene:sscle_01g005920	3.77029	NA	193	92	101	527	524	4213
gene:sscle_01g005930	-2.45708	0.000684289	2496	13527	13481	1827	2545	1001
gene:sscle_01g005940	-0.0224855	0.973858	5456	2286	2261	3719	3128	3001
gene:sscle_01g005950	1.59225	1.71229e-06	123	104	157	295	381	484
gene:sscle_01g005960	0.65975	0.0697852	10229	6195	8289	12609	16296	10140
gene:sscle_01g005970	-0.878131	1.86286e-06	11552	15125	13699	7415	6963	7588
gene:sscle_01g005980	2.58268	5.33616e-09	10	13	21	98	95	79
gene:sscle_01g005990	3.07045	4.38635e-27	152	119	215	1225	1503	1356
gene:sscle_01g006000	1.20131	2.11711e-09	1450	1285	1690	3442	3696	3041
gene:sscle_01g006010	-0.39813	0.0505704	1811	1880	2043	1566	1525	1261
gene:sscle_01g006020	-0.516407	0.321542	283	407	468	243	391	176
gene:sscle_01g006030	-0.160465	0.637244	10239	14323	14459	11743	13137	10033
gene:sscle_01g006040	0.128593	0.678131	2505	2627	3128	2740	2731	3560
gene:sscle_01g006050	-0.401417	0.0125894	4324	4846	4693	3644	3230	3620
gene:sscle_01g006060	-0.00634168	0.985159	5918	4284	4416	5162	4562	4830
gene:sscle_01g006070	1.93475	0.00959996	1549	337	342	3401	3245	1875
gene:sscle_01g006080	-0.276939	0.39424	1434	2173	1958	1612	1656	1324
gene:sscle_01g006090	-0.519557	0.117735	1353	2096	2327	1375	1405	1248
gene:sscle_01g006100	1.52737	1.13835e-08	1621	1022	1062	3756	3619	3309
gene:sscle_01g006110	-0.293805	0.152363	4297	4952	5125	4107	3521	4097
gene:sscle_01g006120	0.113488	0.848431	284	160	181	218	164	295
gene:sscle_01g006130	-0.535728	0.275452	48031	74748	61811	45694	56988	24650
gene:sscle_01g006140	-0.491087	0.00932254	13039	12614	11633	8773	7853	9901
gene:sscle_01g006150	-0.588589	0.0217849	343	348	389	271	197	251
gene:sscle_01g006160	0.314703	0.173394	2079	1753	1542	2153	2276	2255
gene:sscle_01g006170	-0.767255	0.000825652	2454	3081	2836	1613	1403	1901
gene:sscle_01g006180	-0.762729	4.16318e-09	21471	23837	23022	13942	12755	13575
gene:sscle_01g006190	0.391242	0.30495	2619	4387	4238	4271	4608	5866
gene:sscle_01g006200	-0.112989	0.860481	7068	3275	3347	4822	3106	4730
gene:sscle_01g006210	0.114241	0.813375	1713	1241	1123	1343	1142	1927
gene:sscle_01g006220	0.200646	0.286886	2240	2168	2449	2567	2481	2832
gene:sscle_01g006230	-0.325053	0.0803312	1941	2012	2285	1751	1553	1676
gene:sscle_01g006240	-0.82812	0.263673	71	73	35	54	27	20
gene:sscle_01g006250	-0.33453	0.0374204	3937	3619	3680	3095	3080	2737
gene:sscle_01g006260	2.56426	2.58225e-32	539	592	756	3760	4100	3302
gene:sscle_01g006270	-0.699266	2.45905e-08	1223	1230	1249	767	764	750
gene:sscle_01g006280	-0.380465	0.0708169	4897	4812	3921	3789	3308	3372
gene:sscle_01g006290	0.406986	0.679989	41	17	13	46	21	26
gene:sscle_01g006300	-0.295186	0.862786	17	2	3	6	6	6
gene:sscle_01g006310	2.18654	5.93351e-05	40	18	27	127	186	79
gene:sscle_01g006320	1.27942	0.00538037	32	34	57	86	85	128
gene:sscle_01g006330	2.35644	1.31341e-19	3417	2327	3556	18423	15618	13588
gene:sscle_01g006340	-0.584451	0.375069	36	23	52	29	20	24
gene:sscle_01g006350	-0.0941381	0.827383	2045	3203	3048	2374	2275	3122
gene:sscle_01g006360	-0.334697	0.24665	4186	5811	6281	4382	4510	4016
gene:sscle_01g006370	1.35428	0.215835	9	7	9	15	7	43
gene:sscle_01g006380	0.591325	0.449288	59	32	16	52	63	45
gene:sscle_01g006390	-0.408618	0.163209	1010	1330	1435	830	927	1086
gene:sscle_01g006400	-0.542017	0.014661	4083	4087	5397	3200	2950	3169
gene:sscle_01g006410	0.130235	0.747289	5643	7259	7956	7145	9529	6155
gene:sscle_01g006420	-0.012103	0.968748	8188	10049	9034	8153	8629	10260
gene:sscle_01g006430	-0.130593	0.623258	3106	2636	2662	2622	2222	2832
gene:sscle_01g006440	-0.404171	0.142483	5070	4943	5563	3681	3251	4838
gene:sscle_01g006450	0.310859	0.669476	17	31	33	43	32	25
gene:sscle_01g006460	-1.17791	0.0179894	9256	4102	3521	2885	2110	2465
gene:sscle_01g006470	-0.479644	0.637076	48	29	18	9	29	31
gene:sscle_01g006480	2.59291	NA	0	0	0	4	0	0
gene:sscle_01g006490	0.236196	0.574012	3160	5920	5305	5637	6073	5232
gene:sscle_01g006500	0.214389	0.325425	1607	1561	1464	1819	1979	1577
gene:sscle_01g006510	0.224623	0.242708	4938	5728	6026	6313	6594	6596
gene:sscle_01g006520	-0.322393	0.59126	15166	7076	6255	9014	5803	7974
gene:sscle_01g006530	0.175073	0.45675	2164	2003	2010	2330	2622	2022
gene:sscle_01g006540	-0.236555	0.264943	8872	8184	7420	7128	6225	7421
gene:sscle_01g006550	-0.138339	0.666523	7122	7371	7191	5962	5562	8176
gene:sscle_01g006560	1.09165	0.0140505	395	303	169	642	722	484
gene:sscle_01g006570	0.587411	0.0534212	8482	7795	8069	12235	15341	9006
gene:sscle_01g006580	1.30019	0.00725492	28	15	23	45	58	60
gene:sscle_01g006590	-0.273042	0.44175	5417	6103	6211	4964	6138	3572
gene:sscle_01g006600	-0.0492758	0.939769	3719	1690	2141	2816	1723	2757
gene:sscle_01g006610	-0.373031	0.0137157	6104	5939	5616	4775	4220	4640
gene:sscle_01g006620	-0.321167	0.171387	3363	3714	3549	2932	2373	3201
gene:sscle_01g006630	0.312744	0.171916	808	804	918	1089	1146	909
gene:sscle_01g006640	0.597024	0.322837	3021	3592	3924	3198	3587	9154
gene:sscle_01g006650	0.134268	0.874138	7899	6691	6150	4860	3682	14221
gene:sscle_01g006660	-0.550255	0.000606079	1938	2195	2318	1463	1467	1475
gene:sscle_01g006670	-0.371744	0.0777077	3337	3579	4115	3050	2920	2555
gene:sscle_01g006680	-0.130109	0.493574	3672	4123	4272	3811	3577	3638
gene:sscle_01g006690	-0.186734	0.396192	1820	2152	2257	1720	1895	1858
gene:sscle_01g006700	-0.629593	0.000507489	10539	9808	10681	7216	5783	7055
gene:sscle_01g006710	-0.766532	0.0253022	446	581	742	313	308	419
gene:sscle_01g006720	-0.189593	0.451157	2408	2808	2831	2399	2033	2624
gene:sscle_01g006730	-0.388673	0.384783	9702	19041	18026	14310	11030	10383
gene:sscle_01g006740	0.397307	0.371855	17763	10218	8910	18120	16502	13966
gene:sscle_01g006750	0.00742407	0.984423	2660	3492	3627	3840	3138	2850
gene:sscle_01g006760	0.0643756	0.785856	5926	4882	5086	5724	5268	5627
gene:sscle_01g006770	-1.3182	0.0011997	26787	56022	64596	20876	19482	18756
gene:sscle_01g006780	2.93134	NA	0	0	0	2	0	3
gene:sscle_01g006790	0.899007	0.00559078	59170	49141	46753	95932	124326	68901
gene:sscle_01g006800	0.931362	0.175401	58	16	42	91	73	59
gene:sscle_01g006810	-0.142499	0.647184	4357	4444	5523	4418	4919	3641
gene:sscle_01g006820	-0.130889	0.430443	3475	3244	3103	3033	3008	2928
gene:sscle_01g006830	-0.452518	0.0856717	1838	1490	1938	1295	1087	1467
gene:sscle_01g006840	-0.401262	0.0428967	3531	4222	4227	2991	2793	3286
gene:sscle_01g006850	0.263756	0.146221	4240	4043	4166	4565	4874	5508
gene:sscle_01g006860	0.861157	0.021853	269	213	321	489	622	349
gene:sscle_01g006870	0.506329	0.0919862	2307	1639	1458	2744	2555	2379
gene:sscle_01g006880	-0.282932	0.486419	3348	4800	5086	3559	4547	2772
gene:sscle_01g006890	-0.205755	0.312207	3222	3663	3463	3187	2682	3102
gene:sscle_01g006900	-0.325583	0.200507	6974	6827	7365	6156	6219	4515
gene:sscle_01g006910	-0.90496	0.00136037	1329	1703	2094	974	983	781
gene:sscle_01g006920	-0.362643	0.477061	74413	104968	126487	77583	109317	50986
gene:sscle_01g006930	-0.762751	0.00431961	16253	24709	24823	13335	12425	13011
gene:sscle_01g006940	0.3993	0.384836	3806	1977	1904	3739	3111	3289
gene:sscle_01g006950	0.33728	0.530608	838	917	1221	1242	1774	744
gene:sscle_01g006960	0.36943	0.822905	2	7	13	18	7	4
gene:sscle_01g006970	0.717378	0.303625	22	22	25	21	56	36
gene:sscle_01g006980	0.446002	0.430751	88	48	98	111	76	132
gene:sscle_01g006990	0.0847868	0.832082	5279	5582	5098	5852	6945	4128
gene:sscle_01g007000	-0.576255	0.134583	3002	3313	3625	1924	1626	3116
gene:sscle_01g007010	-0.121392	NA	0	0	2	0	0	2
gene:sscle_01g007020	-0.723514	0.807024	3	0	9	2	0	5
gene:sscle_01g007030	-0.196852	0.639714	3408	2353	2457	2781	1756	2633
gene:sscle_01g007040	-0.710006	0.0576905	1067	1895	2106	1075	981	1043
gene:sscle_01g007050	0.262667	0.286561	3235	4305	3914	4458	4287	4996
gene:sscle_01g007060	-0.602456	0.000162055	13022	15320	15715	9591	9847	9580
gene:sscle_01g007070	0.647952	0.0196859	134	110	132	222	198	171
gene:sscle_01g007080	0.884475	0.000690094	245	197	196	443	407	327
gene:sscle_01g007090	-0.276924	0.288686	3202	3291	2908	3102	2352	2304
gene:sscle_01g007100	-0.809028	0.00311428	27554	35960	26785	20695	14231	16613
gene:sscle_01g007110	-1.17107	0.12559	14225	3664	2934	3610	2467	3170
gene:sscle_01g007120	-0.897841	0.311475	32824	8297	4893	9716	8356	6622
gene:sscle_01g007130	0.283619	0.683321	16507	6296	5593	11514	13019	10034
gene:sscle_01g007140	1.20744	0.0947475	2153	6085	6604	5632	9095	19547
gene:sscle_01g007150	3.00148	NA	268	98	93	282	215	3178
gene:sscle_01g007160	-0.478949	0.0413215	2748	3151	3250	2264	1827	2472
gene:sscle_01g007170	-1.03203	0.0193775	7687	8266	10174	4709	5733	2335
gene:sscle_01g007180	0.292154	0.122903	1512	1281	1316	1726	1730	1576
gene:sscle_01g007190	-0.281813	0.345424	4351	3713	3220	3134	2583	3563
gene:sscle_01g007200	0.261727	0.150952	1372	1216	1334	1533	1685	1487
gene:sscle_01g007210	0.583106	0.02752	11225	8150	8171	14901	14463	11903
gene:sscle_01g007220	-0.300741	0.0199524	12631	13122	13629	10634	10382	10955
gene:sscle_01g007230	0.425851	0.406503	6169	11578	11971	13489	17308	9125
gene:sscle_01g007240	0.0479385	0.917635	10415	6829	6329	8867	8883	6620
gene:sscle_01g007250	-0.255955	0.30752	4714	5897	6130	4259	4619	5141
gene:sscle_01g007260	-0.688913	0.203886	1351	2371	2449	1087	811	1929
gene:sscle_01g007270	-0.251724	0.324595	3002	3544	3611	2402	3064	3066
gene:sscle_01g007280	1.10947	0.000774966	1117	891	803	2175	2476	1416
gene:sscle_01g007290	-0.482573	0.000522641	3585	3647	3724	2774	2446	2620
gene:sscle_01g007300	0.45633	0.295396	652	1234	1379	1566	1381	1532
gene:sscle_01g007310	0.232033	0.482157	7609	6459	6295	6981	6856	10079
gene:sscle_01g007320	-0.0836163	0.735669	2251	2775	2683	2403	2305	2566
gene:sscle_01g007330	-0.263488	0.285219	1183	1586	1302	1069	1175	1146
gene:sscle_01g007340	-0.570841	0.395784	62146	23496	20357	30668	17244	23449
gene:sscle_01g007350	-0.39999	0.674575	61157	17999	12025	32944	14877	21281
gene:sscle_01g007360	-0.258103	0.492722	2642	4262	4007	2918	2654	3551
gene:sscle_01g007370	-0.187836	0.545266	19799	26013	27672	23138	22859	18516
gene:sscle_01g007380	-0.641593	0.0643039	30124	22316	19436	14916	12054	19102
gene:sscle_01g007390	0.429186	0.0814599	1849	1555	1347	2224	2261	1912
gene:sscle_01g007400	4.99949	0.0376788	12	0	0	159	195	41
gene:sscle_01g007410	-0.230983	0.140739	8680	8936	8949	8125	7386	7123
gene:sscle_01g007420	0.0648842	0.884512	5874	3423	3963	5277	4276	4317
gene:sscle_01g007430	0.260396	0.117055	2935	3158	3192	3557	3996	3570
gene:sscle_01g007440	0.612775	0.000503082	1514	1341	1263	1980	2257	2060
gene:sscle_01g007450	3.02308	3.15786e-07	1175	5740	5190	29631	35411	33352
gene:sscle_01g007460	-1.07503	0.233915	8421	2761	1496	2796	843	2378
gene:sscle_01g007470	-0.436385	0.00175843	3158	3042	3398	2294	2388	2411
gene:sscle_01g007480	-0.732522	0.0604355	2585	3219	3095	1478	1319	2558
gene:sscle_01g007490	-0.344761	0.147979	10153	11327	11695	8972	9858	7294
gene:sscle_01g007500	0.33089	0.598578	29	20	34	35	41	29
gene:sscle_01g007510	-0.880746	0.000285323	7911	9288	9617	5510	3851	5202
gene:sscle_01g007520	-0.334003	0.0688883	10639	12659	12378	9714	9802	8787
gene:sscle_01g007530	-1.10649	0.00405512	1330	2869	2172	1037	1081	841
gene:sscle_01g007540	-0.682726	0.00255014	4203	3877	4731	2816	2209	2956
gene:sscle_01g007550	0.247267	0.273759	23578	19392	18040	24546	24733	23136
gene:sscle_01g007560	-0.3889	0.122311	5098	5939	6667	4579	5056	3886
gene:sscle_01g007570	-0.497385	0.0604379	2148	1976	1960	1556	1639	1115
gene:sscle_01g007580	-0.00525054	0.991343	3905	3129	4144	3735	4794	2608
gene:sscle_01g007590	-0.324184	0.247004	2496	2951	3506	2463	2614	2075
gene:sscle_01g007600	-0.870674	7.21105e-06	22626	29510	28598	15389	13716	15047
gene:sscle_01g007610	-0.689049	0.00116993	25148	21057	26717	15118	13290	16823
gene:sscle_01g007620	0.128187	0.577267	3681	3087	3464	3937	3870	3376
gene:sscle_01g007630	-0.0050179	0.981781	16732	14722	14658	15225	14889	15839
gene:sscle_01g007640	0.789838	0.0196018	4664	2699	3135	5828	5238	7086
gene:sscle_01g007650	-0.53265	0.0698012	1837	2380	2407	1445	1271	1862
gene:sscle_01g007660	2.07027	2.34391e-34	427	418	508	1758	1991	1940
gene:sscle_01g007670	0.315015	0.548796	97	49	78	110	84	86
gene:sscle_01g007680	0.324235	0.51958	1691	1138	720	1563	1574	1306
gene:sscle_01g007690	0.393145	0.274484	442	304	294	442	389	535
gene:sscle_01g007700	-0.26449	0.692786	1535	4088	4688	2649	3433	2503
gene:sscle_01g007710	-0.549836	0.465287	278	913	1305	499	691	516
gene:sscle_01g007720	-0.385975	0.24967	1368	1660	1632	1273	1422	873
gene:sscle_01g007730	3.43969	5.28415e-12	113	136	131	1570	1984	559
gene:sscle_01g007740	-0.0710216	0.844223	14539	19234	19139	16148	19777	14446
gene:sscle_01g007750	-0.372337	0.168866	1227	1790	1660	1169	1255	1188
gene:sscle_01g007760	-0.663199	0.0518422	8286	9808	12815	6848	7739	4932
gene:sscle_01g007770	2.49126	NA	23	39	53	51	54	538
gene:sscle_01g007780	4.08033	NA	277	1495	2363	626	1111	68208
gene:sscle_01g007790	0.14218	0.96022	0	1	8	2	1	7
gene:sscle_01g007800	-0.0805943	0.967165	4	5	3	6	4	1
gene:sscle_01g007810	0.117114	0.845308	1473	2648	3243	1982	3257	2748
gene:sscle_01g007820	0.218963	0.559462	20014	22905	19692	19585	21147	32141
gene:sscle_01g007830	-0.218179	0.559017	4937	5093	6539	5046	3566	5631
gene:sscle_01g007840	-0.242117	0.458795	2250	2069	2761	2059	2330	1599
gene:sscle_01g007850	0.554201	0.0223224	1464	1180	1492	1963	1775	2335
gene:sscle_01g007860	1.3451	0.000129288	6306	4645	4826	14075	17239	8767
gene:sscle_01g007870	-0.0112147	0.971864	6604	5944	6447	7102	6513	5234
gene:sscle_01g007880	1.02565	4.63901e-07	1423	1378	1587	3232	3220	2483
gene:sscle_01g007890	-0.31439	0.321446	1537	1131	1013	1064	885	1010
gene:sscle_01g007900	1.26053	0.00727591	12966	6902	5984	22006	26115	13815
gene:sscle_01g007910	0.505359	0.0603941	2551	1915	2180	3242	3593	2600
gene:sscle_01g007920	-0.152822	0.400929	12008	13537	13946	11949	12186	11387
gene:sscle_01g007930	-0.386984	0.104267	4023	4659	5525	3681	3833	3351
gene:sscle_01g007940	-0.753181	0.0011031	12625	17904	17341	9945	9042	9413
gene:sscle_01g007950	0.319447	0.283108	4666	3464	3129	4958	4254	4837
gene:sscle_01g007960	-0.113921	0.835957	893	1050	1110	959	1285	579
gene:sscle_01g007970	0.274202	0.231381	1159	983	1156	1364	1449	1178
gene:sscle_01g007980	0.117134	0.603624	12968	12816	12223	13025	12632	15564
gene:sscle_01g007990	0.0761921	0.795257	39881	34211	31481	37380	41237	32682
gene:sscle_01g008000	-0.117666	0.843705	1483	1510	1471	1096	900	2118
gene:sscle_01g008010	0.253064	0.452486	6983	7329	6801	8590	10354	6218
gene:sscle_01g008020	1.41691	0.00158223	312	467	321	1195	1208	535
gene:sscle_01g008030	-0.159193	0.559328	10413	10079	9112	8353	7733	10424
gene:sscle_01g008040	-0.972793	0.0116729	7158	4536	4323	3078	1903	3180
gene:sscle_01g008050	-0.664506	0.091059	95	66	92	53	46	61
gene:sscle_01g008060	-0.0494267	0.895316	281	263	257	256	210	307
gene:sscle_01g008070	-0.790501	0.0064206	1648	2439	2328	1086	1157	1465
gene:sscle_01g008080	-1.53317	0.561239	6	2	3	0	4	0
gene:sscle_01g008090	-0.0767222	0.849601	1176	868	928	1006	732	1080
gene:sscle_01g008100	0.56255	0.120679	558	532	759	752	1184	796
gene:sscle_01g008110	0.61836	0.122883	328	229	243	294	533	401
gene:sscle_01g008120	1.92067	6.43904e-06	149	81	71	491	338	309
gene:sscle_01g008130	-1.11101	0.100953	48	49	30	10	28	22
gene:sscle_01g008140	-0.274401	0.704046	7143	4416	3260	3948	2142	6161
gene:sscle_01g008150	-0.205961	0.538306	1325	1385	1728	1223	1075	1550
gene:sscle_01g008160	-0.461843	0.202203	5636	5332	5211	3611	2856	5279
gene:sscle_01g008170	-0.00548943	0.988588	2720	3756	3494	3325	3776	2831
gene:sscle_01g008180	0.515432	0.286296	26	37	40	45	52	49
gene:sscle_01g008190	-0.534598	0.0910354	6660	5140	4869	3894	2993	4620
gene:sscle_01g008200	-0.687376	0.0398753	1522	2105	2706	1289	1473	1172
gene:sscle_01g008210	3.27339	2.32063e-19	181	330	375	2235	3578	2753
gene:sscle_01g008220	0.693168	0.00401909	388	347	350	568	691	497
gene:sscle_01g008230	0.306819	0.798127	19	12	8	14	28	7
gene:sscle_01g008240	NA	NA	0	0	0	0	0	0
gene:sscle_01g008250	0.839045	0.220763	22	12	26	40	45	24
gene:sscle_01g008260	1.17174	2.03643e-05	535	383	382	1061	1072	797
gene:sscle_01g008270	1.3441	1.44987e-06	560	384	435	1245	1330	929
gene:sscle_01g008280	-0.253499	0.351781	2693	3691	3720	2822	2679	2975
gene:sscle_01g008290	2.17962	NA	0	0	0	3	0	0
gene:sscle_01g008300	-0.0629752	0.931366	54	40	29	49	40	30
gene:sscle_01g008310	-1.0142	0.0547853	1629	784	664	671	474	379
gene:sscle_01g008320	-0.463686	0.376975	1441	820	610	777	539	765
gene:sscle_01g008330	-0.966475	0.304103	12	10	18	10	5	5
gene:sscle_01g008340	-1.3522	0.445632	4	17	9	9	0	3
gene:sscle_01g008350	0.275242	0.258472	466	554	566	604	714	601
gene:sscle_01g008360	-0.293581	0.097874	2868	3279	3188	2691	2562	2363
gene:sscle_01g008370	-0.198732	0.649466	4587	7460	7973	6107	6602	4736
gene:sscle_01g008380	0.14459	0.794776	9196	16105	16415	14666	20344	11105
gene:sscle_01g008390	0.529092	0.392169	22723	12247	9964	17480	14552	32809
gene:sscle_01g008400	0.0633049	0.911683	593	270	423	449	392	504
gene:sscle_01g008410	-0.223793	0.34387	1502	1327	1214	1179	1039	1244
gene:sscle_01g008420	0.612123	0.00320858	537	661	708	1003	967	943
gene:sscle_01g008430	1.3937	0.00687439	23	15	18	61	38	45
gene:sscle_01g008440	2.42113	2.67405e-16	292	156	188	1141	1150	1123
gene:sscle_01g008450	1.6658	0.0180486	71	45	86	191	371	80
gene:sscle_01g008460	0.482504	0.396601	2427	5969	5788	7429	7712	4675
gene:sscle_01g008470	0.621552	0.0413698	450	300	296	525	504	580
gene:sscle_01g008480	0.19283	0.440111	1648	1334	1281	1739	1617	1517
gene:sscle_01g008490	0.289264	0.651917	964	478	345	727	860	598
gene:sscle_01g008500	0.0198726	0.950757	464	460	459	531	470	401
gene:sscle_01g008510	0.0209537	0.946692	1875	2264	1962	2249	2154	1787
gene:sscle_01g008520	1.35615	0.00764754	457	935	1199	2220	2923	1490
gene:sscle_01g008530	-0.915282	5.27095e-08	2786	3180	3095	1590	1453	1760
gene:sscle_01g008540	-0.0636746	0.972643	17	1	5	4	9	10
gene:sscle_01g008550	0.913638	0.319191	16	6	25	44	28	19
gene:sscle_01g008560	-0.152215	0.708045	2251	2516	2524	2351	2677	1534
gene:sscle_01g008570	1.3757	0.23739	41	59	85	38	49	392
gene:sscle_01g008580	1.84816	0.264636	987	2038	2962	1235	1727	18595
gene:sscle_01g008590	0.403578	0.1011	4307	4092	4133	5311	4635	6630
gene:sscle_01g008600	-1.58401	4.1403e-08	27958	38262	46525	13561	13803	10244
gene:sscle_01g008610	0.140361	0.416657	3737	3599	3470	3887	4243	3782
gene:sscle_01g008620	-0.0396758	0.888734	3786	3586	3469	3711	3863	2975
gene:sscle_01g008630	0.500833	0.174812	938	917	928	1417	1647	875
gene:sscle_01g008640	1.23267	0.00896659	239	290	347	775	922	362
gene:sscle_01g008650	0.178475	0.874138	145	39	55	76	40	155
gene:sscle_01g008660	0.554504	0.198314	70	81	60	78	99	130
gene:sscle_01g008670	-0.392653	0.325873	9867	8050	6773	7731	4359	6715
gene:sscle_01g008680	-0.0610891	0.904713	310392	445905	506434	414335	504575	291468
gene:sscle_01g008690	0.173674	0.700592	3032	2806	3421	3261	4720	2463
gene:sscle_01g008700	0.33161	0.324595	2957	2064	1898	3293	2625	2787
gene:sscle_01g008710	0.815953	0.173307	121	38	65	136	120	140
gene:sscle_01g008720	2.20624	NA	0	0	0	0	0	3
gene:sscle_01g008730	NA	NA	0	0	0	0	0	0
gene:sscle_01g008740	NA	NA	0	0	0	0	0	0
gene:sscle_01g008750	NA	NA	0	0	0	0	0	0
gene:sscle_01g008760	NA	NA	0	0	0	0	0	0
gene:sscle_01g008770	1.36116	0.592982	0	0	4	4	4	3
gene:sscle_01g008780	NA	NA	0	0	0	0	0	0
gene:sscle_01g008790	-2.21929	NA	0	2	0	0	0	0
gene:sscle_01g008800	NA	NA	0	0	0	0	0	0
gene:sscle_01g008810	1.42762	6.71714e-08	1334	919	1089	3304	3295	2396
gene:sscle_01g008820	-0.0353174	0.918041	8975	7460	6295	7723	6591	7866
gene:sscle_01g008830	-0.867399	0.119615	53	71	48	35	18	40
gene:sscle_01g008840	-1.24835	0.00523728	4312	10597	8743	3400	3957	2598
gene:sscle_01g008850	0.55349	0.11875	381	637	469	866	685	630
gene:sscle_01g008860	-0.370857	0.219398	7151	11093	10732	7591	7346	7470
gene:sscle_01g008870	-0.0786846	0.799276	4830	6048	6624	5556	5991	5027
gene:sscle_01g008880	-0.162492	0.448193	1822	1820	1981	1702	1494	1827
gene:sscle_01g008890	-0.437552	0.324343	1920	2924	2780	1644	1386	2599
gene:sscle_01g008900	0.833258	0.000314401	1194	1082	1005	1948	1617	2280
gene:sscle_01g008910	0.0988854	0.77987	3721	2819	2667	3141	3801	2919
gene:sscle_01g008920	-0.171343	0.83779	7798	8496	8343	4679	3564	13634
gene:sscle_01g008930	0.537717	0.398471	82	121	91	76	129	221
gene:sscle_01g008940	0.491303	0.611554	20	24	26	15	24	62
gene:sscle_01g008950	2.71498	5.80562e-05	85	46	94	206	337	938
gene:sscle_01g008960	0.769684	0.378949	3471	4741	4572	3201	3078	15516
gene:sscle_01g008970	0.0402359	0.874138	2043	2034	1955	2113	1817	2273
gene:sscle_01g008980	-0.44741	0.0765348	1593	2009	1707	1097	1320	1475
gene:sscle_01g008990	-0.277258	0.449534	2022	3454	3259	2550	2371	2285
gene:sscle_01g009000	-0.968799	0.0091473	1230	2173	2575	1063	1001	990
gene:sscle_01g009010	-0.411794	0.14167	1294	950	909	863	746	761
gene:sscle_01g009020	-0.0688983	0.825231	3625	3170	3337	3381	2643	3635
gene:sscle_01g009030	0.216513	0.452465	5414	3870	3965	5251	4765	5379
gene:sscle_01g009040	0.0593882	0.850694	55248	49815	51273	57032	61806	44067
gene:sscle_01g009050	0.37971	0.115794	2984	2166	2423	3337	3455	3063
gene:sscle_01g009060	-0.0804037	0.809983	3500	2953	3415	3043	3707	2583
gene:sscle_01g009070	-0.731902	1.01875e-08	32764	35218	35272	21964	20297	19909
gene:sscle_01g009080	0.0865651	0.713788	2395	2835	2748	3053	2663	2754
gene:sscle_01g009090	-0.346682	0.260846	6126	4947	7182	4875	5464	4017
gene:sscle_01g009100	-0.486031	0.000501188	3128	2812	2996	2214	2069	2098
gene:sscle_01g009110	-0.625265	0.17329	47	43	53	26	32	35
gene:sscle_01g009120	2.24229	0.162651	3	0	3	4	19	5
gene:sscle_01g009130	-1.5039	0.000714704	22087	52798	59407	17122	15364	14865
gene:sscle_01g009140	-0.356722	0.423078	4836	3022	2861	2987	2037	3346
gene:sscle_01g009150	-0.902233	0.0292572	6959	8927	9178	3951	2964	6496
gene:sscle_01g009160	-0.815476	1.83769e-06	20445	22677	24253	14012	11725	12546
gene:sscle_01g009170	-0.131332	0.605329	8581	8645	8337	8087	8702	6550
gene:sscle_01g009180	-0.1034	0.679769	3566	3394	2787	2984	2953	3136
gene:sscle_01g009190	-0.308723	0.851911	5	11	3	2	7	6
gene:sscle_01g009200	-0.969889	0.0287982	262	569	338	193	237	166
gene:sscle_01g009210	-0.471026	0.196036	2643	4420	4779	2942	2975	2626
gene:sscle_01g009220	-0.227992	0.464103	3845	2895	2710	2876	2870	2323
gene:sscle_01g009230	-0.0219143	0.968042	152	93	140	121	105	152
gene:sscle_01g009240	-0.343609	0.40216	1371	1001	920	1138	759	697
gene:sscle_01g009250	-0.401289	0.0318679	719	697	658	565	524	480
gene:sscle_01g009260	1.06196	0.172768	5282	1316	1154	6746	5154	4284
gene:sscle_01g009270	0.718083	0.00879983	595	418	450	780	919	709
gene:sscle_01g009280	-0.810915	4.18084e-05	683	650	764	405	437	355
gene:sscle_01g009290	2.06818	0.0504529	162	73	44	110	136	924
gene:sscle_01g009300	0.445424	0.138105	865	598	608	913	1051	857
gene:sscle_01g009310	-0.0534806	0.811831	2757	3080	3243	2823	3068	2860
gene:sscle_01g009320	1.49319	0.00619602	11	20	12	35	46	38
gene:sscle_01g009330	0.545944	0.0510324	935	714	776	1240	1350	951
gene:sscle_01g009340	0.914421	0.00237537	370	302	496	697	835	671
gene:sscle_01g009350	-0.253146	0.295408	4272	3981	4500	3613	3028	4059
gene:sscle_01g009360	-0.474107	0.000214569	1852	1752	1768	1273	1281	1313
gene:sscle_01g009370	-0.414872	0.210636	4478	3601	3605	3069	3521	2174
gene:sscle_01g009380	0.383669	0.591865	40	26	28	38	26	59
gene:sscle_01g009390	NA	NA	0	0	0	0	0	0
gene:sscle_01g009400	-0.428725	0.282391	3654	2476	2129	1893	1717	2526
gene:sscle_01g009410	0.10316	0.651545	4825	4945	4313	5484	5056	4586
gene:sscle_01g009420	0.505548	0.0549065	3843	3099	2998	4765	3916	5430
gene:sscle_01g009430	0.630855	0.00239191	673	703	574	898	1025	1095
gene:sscle_01g009440	0.369278	0.11259	920	1020	1000	1207	1477	1113
gene:sscle_01g009450	0.0702527	0.818829	1011	1182	1267	1286	1303	1045
gene:sscle_01g009460	-0.281134	0.270056	6498	8633	8779	6962	6557	6157
gene:sscle_01g009470	-0.0803505	0.805452	2081	2632	2663	2472	2539	1965
gene:sscle_01g009480	-0.552353	0.316067	1879	2715	3551	1931	2567	1057
gene:sscle_01g009490	-0.394089	0.193654	7263	7397	8644	6019	7149	4567
gene:sscle_01g009500	0.645337	0.274239	81	87	70	68	189	115
gene:sscle_01g009510	0.72987	0.43346	16	10	6	12	25	16
gene:sscle_01g009520	-0.299228	0.177158	10375	10067	10256	8615	7009	9323
gene:sscle_01g009530	-0.375569	0.279847	8032	9485	8340	6416	4950	8563
gene:sscle_01g009540	-0.518989	0.125033	120730	148990	149873	106004	117631	69183
gene:sscle_01g009550	0.244367	0.379495	947	1317	1287	1315	1463	1428
gene:sscle_01g009560	-0.662772	0.00118574	2644	2692	3363	1961	1692	1842
gene:sscle_01g009570	0.0171064	0.949434	11244	9564	9021	10285	9612	10288
gene:sscle_01g009580	0.145933	0.54626	4119	3911	3898	4443	4961	3794
gene:sscle_01g009590	0.0892935	0.873933	605	1308	1270	1047	1200	1140
gene:sscle_01g009600	0.633743	0.180095	2335	3613	3967	5382	6801	3202
gene:sscle_01g009610	-0.365671	0.18839	2995	3470	3240	2262	2170	3099
gene:sscle_01g009620	-0.23906	0.426705	1783	1686	1343	1488	1462	1128
gene:sscle_01g009630	-0.356351	0.0262973	6719	7362	7736	5769	5903	5371
gene:sscle_01g009640	-0.0975637	0.758382	659	686	638	701	499	651
gene:sscle_01g009650	0.421135	0.0740502	9308	7183	6976	11000	10780	9642
gene:sscle_01g009660	-0.211243	0.417005	3126	3170	2972	2855	2176	2973
gene:sscle_01g009670	-0.208036	0.307935	4797	5854	5399	4378	4614	4902
gene:sscle_01g009680	-0.160532	0.494983	8280	7918	7530	6952	6231	8045
gene:sscle_01g009690	-0.325659	0.694398	60	40	28	36	18	48
gene:sscle_01g009700	0.432123	0.393556	115	60	60	106	102	108
gene:sscle_01g009710	0.550013	0.0322255	375	385	276	492	536	487
gene:sscle_01g009720	0.496945	0.0659307	3158	3651	3953	5012	6035	4140
gene:sscle_01g009730	0.105031	0.661021	1328	1518	1630	1577	1528	1710
gene:sscle_01g009740	-0.334405	0.0714993	6739	7305	6864	5747	4884	5949
gene:sscle_01g009750	0.0850042	0.648332	1537	1593	1622	1779	1606	1655
gene:sscle_01g009760	-0.0693614	0.857029	1409	1696	1965	1616	1889	1327
gene:sscle_01g009770	0.12106	0.889554	38	21	20	41	25	21
gene:sscle_01g009780	-0.624284	0.243208	6606	3214	2582	3120	2180	2745
gene:sscle_01g009790	-0.155381	0.783631	3527	1831	1532	2094	2009	2084
gene:sscle_01g009800	0.351881	0.798914	1901	1588	1429	751	296	5230
gene:sscle_01g009810	0.0704572	0.872337	1515	2600	2045	2301	2310	1856
gene:sscle_01g009820	0.754549	0.0506072	65	79	117	143	140	158
gene:sscle_01g009830	1.1304	3.85927e-09	251	207	231	478	489	543
gene:sscle_01g009840	-0.274017	0.547858	416	326	381	393	203	334
gene:sscle_01g009850	0.308557	0.378359	1075	692	700	1108	1017	931
gene:sscle_01g009860	-0.084209	0.702782	3554	2979	3017	3036	3002	2971
gene:sscle_01g009870	-3.3699	4.84249e-24	8319	17759	13925	1289	1444	1136
gene:sscle_01g009880	-0.717889	0.0625968	4303	2684	2602	2271	1444	2114
gene:sscle_01g009890	-0.717753	0.00380823	4418	5395	5788	3192	2646	3648
gene:sscle_01g009900	-0.658745	0.00280788	9691	12228	13090	7972	6738	7465
gene:sscle_01g009910	-0.543807	0.018132	7913	8640	9575	6676	6269	4978
gene:sscle_01g009920	1.29044	0.000847831	321	224	242	718	800	406
gene:sscle_01g009930	0.818137	0.00367355	1279	1247	1352	2396	2763	1680
gene:sscle_01g009940	-0.474094	0.00451848	13202	14318	14487	10974	9145	10121
gene:sscle_01g009950	1.36214	3.91417e-17	1912	1698	1515	4279	4524	4372
gene:sscle_01g009960	0.322253	0.871899	5	0	6	4	4	6
gene:sscle_01g009970	0.607812	0.513245	10	10	10	23	12	10
gene:sscle_01g009980	-0.0394441	0.953697	356	149	182	238	203	230
gene:sscle_01g009990	0.598745	0.21562	1917	1451	1576	2674	3422	1393
gene:sscle_01g010000	-0.406461	0.0208519	7749	8856	9427	6804	6588	6249
gene:sscle_01g010010	-0.245502	0.724549	58	39	65	28	47	62
gene:sscle_01g010020	-0.623529	0.0316228	4819	6513	6644	3531	3406	4730
gene:sscle_01g010030	0.32814	0.533836	328	326	303	413	560	230
gene:sscle_01g010040	-0.352801	0.0674233	2783	3158	3518	2504	2493	2409
gene:sscle_01g010050	-0.0639307	0.843705	10633	8106	7495	8370	8137	8589
gene:sscle_01g010060	-0.935073	8.81907e-05	8362	12221	12063	5769	5804	5502
gene:sscle_01g010070	-0.2302	0.634217	21725	30985	32111	24334	31770	16207
gene:sscle_01g010080	-0.226585	0.516386	1078	1080	1283	1035	1167	740
gene:sscle_01g010090	-0.783912	0.40003	974	348	287	365	97	472
gene:sscle_01g010100	0.00867176	0.97576	4700	4211	3863	4354	3825	4670
gene:sscle_01g010110	-0.244134	0.529722	2812	2763	2494	2017	1749	3046
gene:sscle_01g010120	0.421176	0.538275	290	709	561	502	1094	493
gene:sscle_01g010130	0.780385	0.354719	42	117	136	152	278	77
gene:sscle_01g010140	-0.61881	0.350949	766	2501	2600	1192	1616	1013
gene:sscle_01g010150	-0.399792	0.0714745	5560	5234	5627	4103	3539	4803
gene:sscle_01g010160	-0.537884	0.468957	12089	33003	28224	10022	12085	28391
gene:sscle_01g010170	0.503326	0.269134	1194	1902	2612	2985	2179	2928
gene:sscle_01g010180	1.77467	0.0024563	10	12	25	44	67	54
gene:sscle_01g010190	-1.06155	0.696837	9	0	4	3	0	4
gene:sscle_01g010200	NA	NA	0	0	0	0	0	0
gene:sscle_01g010210	NA	NA	0	0	0	0	0	0
gene:sscle_01g010220	-0.00101798	0.999596	7	1	0	4	3	2
gene:sscle_01g010230	-1.24874	0.482928	37	7	14	6	0	18
gene:sscle_01g010240	0.292889	0.897085	6	2	4	4	0	11
gene:sscle_01g010250	-1.27666	0.145482	39766	12849	8278	10911	3027	11196
gene:sscle_01g010260	-0.0738937	0.956845	40	21	7	25	10	29
gene:sscle_01g010270	0.154793	0.756577	17889	10073	8994	14341	12506	14295
gene:sscle_01g010280	0.376245	0.230161	6912	7373	7365	8325	7655	12121
gene:sscle_01g010290	-4.55433	0.221322	8	0	4	0	0	0
gene:sscle_01g010300	-0.41163	0.758034	5	9	8	5	8	3
gene:sscle_01g010310	-0.165156	0.66822	10690	14818	16130	12433	14531	10169
gene:sscle_01g010320	-0.0428112	0.848881	4174	4868	4910	4560	4561	4423
gene:sscle_01g010330	-1.35146	0.0835006	35	51	35	24	5	18
gene:sscle_01g010340	2.87477	0.250268	2	0	0	11	1	4
gene:sscle_01g010350	-0.939391	0.336661	4277	1216	687	1495	436	1292
gene:sscle_01g010360	1.57629	0.0637327	15	10	4	35	34	17
gene:sscle_01g010370	-0.0769566	0.757736	6622	6482	7629	7058	6690	5910
gene:sscle_01g010380	0.686791	0.012078	456	390	431	689	824	544
gene:sscle_01g010390	0.234683	0.141913	2574	2442	2505	2809	3162	2880
gene:sscle_01g010400	-0.354616	0.683649	803	226	200	330	268	364
gene:sscle_01g010410	3.15931	1.43711e-13	3462	2580	3363	36187	34313	13523
gene:sscle_01g010420	0.84173	0.00069476	227	263	224	353	443	484
gene:sscle_01g010430	-0.021511	0.984349	8875	8924	8834	4349	3146	18742
gene:sscle_01g010440	0.468171	0.185948	65	56	57	82	90	74
gene:sscle_01g010450	2.7147	3.81117e-15	48	34	58	285	389	250
gene:sscle_01g010460	3.04057	1.02109e-44	86	116	113	790	943	859
gene:sscle_01g010470	1.1944	0.0206262	8443	23003	24460	42534	50467	34939
gene:sscle_01g010480	0.221401	0.561725	440	429	478	541	381	648
gene:sscle_01g010490	4.45619	0.0603941	0	0	0	4	3	5
gene:sscle_01g010500	-0.121032	0.565352	6859	6644	6668	6457	5469	6620
gene:sscle_01g010510	0.203696	0.623258	3465	5021	4831	5219	6282	3837
gene:sscle_01g010520	1.48779	0.0889742	1969	2537	2581	2531	2352	14993
gene:sscle_01g010530	-0.556123	0.0486326	2137	2517	2685	1612	1348	2031
gene:sscle_01g010540	0.161633	0.830159	50	34	23	31	39	51
gene:sscle_01g010550	0.848438	0.609409	0	12	24	28	20	17
gene:sscle_01g010560	1.143	0.250268	12	6	5	10	27	15
gene:sscle_01g010570	0.10172	0.747001	2334	2460	2383	2639	3000	2062
gene:sscle_01g010580	-0.134444	0.566714	1383	1444	1690	1403	1432	1281
gene:sscle_01g010590	-0.244036	0.291782	2717	2298	2188	2144	2113	1827
gene:sscle_01g010600	0.502737	0.373088	2350	983	962	2313	1775	1999
gene:sscle_01g010610	-0.167451	0.887254	155876	32702	27097	94614	30186	67240
gene:sscle_01g010620	-0.144311	0.3791	3064	3058	3163	2862	2623	2916
gene:sscle_01g010630	-0.346063	0.030565	2618	2517	2877	2141	2158	2006
gene:sscle_01g010640	-0.323383	0.228462	1020	1416	1351	995	942	1089
gene:sscle_01g010650	-0.376041	0.264628	14334	11730	10862	9064	7464	11925
gene:sscle_01g010660	-0.234645	0.502239	795	927	1002	747	611	956
gene:sscle_01g010670	-0.0461731	0.910299	6852	5845	5216	5622	4569	7157
gene:sscle_01g010680	-1.14806	0.00110467	61298	111376	113791	50577	40725	37959
gene:sscle_01g010690	-0.830343	0.000694681	6775	9147	9855	4942	5204	4351
gene:sscle_01g010700	0.382375	0.12097	602	474	656	783	734	743
gene:sscle_01g010710	0.2382	0.288682	827	751	758	917	1023	816
gene:sscle_01g010720	-0.124155	0.6895	1893	1421	1434	1611	1370	1376
gene:sscle_01g010730	-0.670063	0.0512004	6421	10242	10189	6073	6346	4456
gene:sscle_01g010740	-0.336146	0.205398	2880	2316	2435	2192	2185	1668
gene:sscle_01g010750	-0.315118	0.0643039	5490	4972	5092	3905	4066	4531
gene:sscle_01g010760	-0.244149	0.177772	35737	31117	33953	26689	27815	30610
gene:sscle_01g010770	1.15344	0.00291073	5138	3626	3112	9128	11355	5937
gene:sscle_01g010780	-0.550799	0.0496206	2462	3136	3081	1866	1651	2407
gene:sscle_01g010790	0.883499	0.20645	22	22	22	34	24	64
gene:sscle_01g010800	1.42118	0.0557444	204	165	167	240	222	972
gene:sscle_01g010810	1.31894	0.724549	4	0	0	0	3	7
gene:sscle_01g010820	3.28345	NA	0	0	0	1	3	2
gene:sscle_01g010830	0.720296	0.792264	5	0	9	0	12	11
gene:sscle_01g010840	1.72831	0.187295	10	0	9	14	15	34
gene:sscle_01g010850	-0.256802	0.593957	10273	6644	6154	6655	4569	8085
gene:sscle_01g010860	NA	NA	0	0	0	0	0	0
gene:sscle_01g010870	0.0454617	0.861596	1604	1581	1662	1895	1527	1579
gene:sscle_01g010880	-0.244802	0.327796	15874	12813	17115	13642	11758	13254
gene:sscle_01g010890	-0.191062	0.341632	6116	7488	6518	5857	5689	6080
gene:sscle_01g010900	-0.668438	0.498154	43	60	11	27	17	27
gene:sscle_01g010910	1.60698	0.00114311	324	866	975	2197	2538	1856
gene:sscle_01g010920	3.13681	0.0449512	9	0	0	27	34	22
gene:sscle_01g010930	-0.0302626	0.948544	372	234	277	334	260	270
gene:sscle_01g010940	-0.410057	0.00810064	2335	2080	2346	1734	1626	1728
gene:sscle_01g010950	0.021286	0.923198	4810	4620	5046	5039	4500	5153
gene:sscle_01g010960	-1.34595	0.00206082	23475	51197	62152	19163	17964	16698
gene:sscle_01g010970	-1.03225	0.00117762	21894	29689	25099	14517	14263	8713
gene:sscle_01g010980	-1.39252	0.00115576	3783	5587	4699	2110	2272	977
gene:sscle_01g010990	0.10928	0.808959	12579	20285	19259	19053	22293	14879
gene:sscle_01g011000	-1.28679	0.00259347	26326	53353	67716	21693	20412	18307
gene:sscle_01g011010	-0.318566	0.0278702	8535	8942	9632	7461	7157	7121
gene:sscle_01g011020	0.431369	0.453196	34	43	21	49	41	42
gene:sscle_01g011030	-0.319434	0.178614	2925	3505	3363	2303	2552	2993
gene:sscle_01g011040	0.871773	0.501464	2	5	14	10	9	19
gene:sscle_01g011050	-0.877204	0.0667952	277	433	619	229	311	184
gene:sscle_01g011060	1.11547	0.12593	34	12	58	64	88	74
gene:sscle_01g011070	-0.401996	0.272423	4488	7387	7351	4448	4438	5664
gene:sscle_01g011080	0.00847233	0.984145	2035	2328	1803	1927	1670	2604
gene:sscle_01g011090	0.405517	0.25615	854	752	773	1140	1278	733
gene:sscle_01g011100	1.2963	0.498912	19	28	0	7	23	87
gene:sscle_01g011110	1.33307	0.0276346	25	28	12	51	40	71
gene:sscle_01g011120	0.18275	0.637223	17685	12824	12722	18818	12556	17694
gene:sscle_01g011130	0.0286565	0.886613	11049	11443	11740	11354	12490	11076
gene:sscle_01g011140	-0.402414	0.00850415	15128	16806	17094	12986	11725	12382
gene:sscle_01g011150	-0.608155	0.233846	98	93	88	44	48	90
gene:sscle_01g011160	-0.442067	0.791937	4	5	5	2	2	6
gene:sscle_01g011170	-0.973504	0.00349723	4105	7644	7078	3165	3410	3013
gene:sscle_01g011180	-0.125551	0.464313	4738	5214	4963	4638	4311	4721
gene:sscle_01g011190	-0.421865	0.0675865	2007	1785	1692	1244	1261	1588
gene:sscle_01g011200	0.518301	0.0920975	97	110	126	146	148	183
gene:sscle_01g011210	-0.506153	0.0410609	26455	24215	31633	19532	16483	21934
gene:sscle_01g011220	0.855771	0.0101852	89	88	68	176	123	144
gene:sscle_01g011230	-0.685642	0.00172156	5912	8151	7776	4427	4754	4396
gene:sscle_01g011240	0.471272	0.0525012	7985	6184	5997	9765	9932	8262
gene:sscle_01g011250	-0.578608	0.070226	4717	7996	6855	4392	3920	4790
gene:sscle_01g011260	0.685562	0.00102539	2502	2857	2939	4327	5122	3897
gene:sscle_01g011270	0.29589	0.30314	1121	753	942	1198	1177	1084
gene:sscle_01g011280	-0.496556	0.0391248	7837	10255	10884	7207	7069	6263
gene:sscle_01g011290	-0.131661	0.872038	22	42	52	26	44	35
gene:sscle_01g011300	0.467119	0.00294011	2810	2561	2562	3852	3741	3374
gene:sscle_01g011310	-0.285371	0.087634	4188	4125	4069	3670	3101	3388
gene:sscle_01g011320	-1.16196	0.00510289	3479	2080	1718	1281	796	1175
gene:sscle_01g011330	0.136001	0.877352	93	34	33	73	46	58
gene:sscle_01g011340	1.83768	0.000435021	152	64	69	437	360	221
gene:sscle_01g011350	1.77584	0.00819843	2459	631	803	5922	4704	2705
gene:sscle_01g011360	0.49838	0.000176134	4524	4780	4912	6966	6747	6370
gene:sscle_01g011370	-0.492516	0.306988	39649	44846	47633	31572	44408	17935
gene:sscle_01g011380	-0.0552293	0.814451	3481	3215	2895	3253	3014	2963
gene:sscle_01g011390	-0.0615695	0.909941	10279	6494	5203	7101	5685	8272
gene:sscle_01g011400	1.37309	1.68511e-11	187	197	228	559	557	472
gene:sscle_01g011410	0.81601	0.133729	16	20	20	35	27	35
gene:sscle_01g011420	1.89644	0.191893	0	2	5	7	12	8
gene:sscle_01g011430	1.00969	0.266957	10	4	9	19	11	16
gene:sscle_01g011440	0.531829	0.0142008	12634	13517	10553	15936	19658	17470
gene:sscle_01g011450	0.322189	0.198818	33469	39106	38448	41663	42160	54979
gene:sscle_01g011460	-0.848377	0.0339895	15235	31543	31490	15262	13264	14944
gene:sscle_01g011470	0.3658	0.542541	1182	2061	1638	1546	1437	3307
gene:sscle_01g011480	-0.0721381	0.838536	5720	4871	4201	4433	4131	5506
gene:sscle_01g011490	-0.26435	0.188857	8116	9039	9460	7651	7881	6626
gene:sscle_01g011500	0.596182	0.0777181	61	65	75	89	101	115
gene:sscle_01g011510	-0.991377	1.21195e-05	4660	6168	6468	3116	2990	2594
gene:sscle_01g011520	0.848667	0.139816	121	66	91	148	252	101
gene:sscle_01g011530	-2.75292	0.00109692	2713	14716	14921	1393	2869	537
gene:sscle_01g011540	-1.64081	0.00394887	222	424	579	127	191	75
gene:sscle_01g011550	-0.520334	0.526751	2318	12958	10703	6638	5598	5877
gene:sscle_01g011560	-1.49876	6.62113e-05	5500	4686	4640	2037	1013	2195
gene:sscle_01g011570	-0.275813	0.284309	2906	3772	3987	2912	3126	2770
gene:sscle_01g011580	0.090661	0.818711	1569	2281	2533	2217	2487	2093
gene:sscle_01g011590	0.176141	0.344714	7138	7696	7687	8382	7833	9231
gene:sscle_01g011600	-0.751231	0.00252839	1864	2486	2508	1567	1233	1273
gene:sscle_02g011610	-0.178138	NA	0	1	2	1	1	1
gene:sscle_02g011620	-0.0679662	0.959223	16	15	11	4	17	19
gene:sscle_02g011630	0.399929	0.207732	172	154	173	217	263	179
gene:sscle_02g011640	-0.232217	0.783294	218	73	69	119	105	83
gene:sscle_02g011650	1.96358	0.383945	4	0	0	3	8	5
gene:sscle_02g011660	-0.0970059	0.72557	17959	14947	13953	15032	13172	15608
gene:sscle_02g011670	0.0099853	0.972643	2836	2258	2201	2499	2372	2475
gene:sscle_02g011680	-0.545762	0.0138703	14184	19482	18190	12125	12199	11199
gene:sscle_02g011690	-0.273948	0.683364	2651	5038	4702	2597	2215	5435
gene:sscle_02g011700	0.845245	0.0263682	61	51	80	103	105	139
gene:sscle_02g011710	0.719436	6.01416e-06	1745	1577	1863	2862	2995	2683
gene:sscle_02g011720	-0.523486	0.284833	5424	12562	9934	5254	6219	7950
gene:sscle_02g011730	2.11186	0.00352452	3125	747	652	8624	6187	4743
gene:sscle_02g011740	0.103478	0.671598	1271	1037	1050	1242	1175	1191
gene:sscle_02g011750	0.463983	0.0717948	1476	1091	1097	1798	1743	1512
gene:sscle_02g011760	-0.394738	0.0966386	1329	1776	1577	1094	1294	1173
gene:sscle_02g011770	-0.235866	0.748309	47	51	120	59	62	64
gene:sscle_02g011780	-0.204849	0.306988	1229	1100	1208	1092	1042	936
gene:sscle_02g011790	-0.386496	0.0380294	3288	3157	2960	2581	2488	2125
gene:sscle_02g011800	-0.392831	0.123766	5531	7536	7115	5510	4528	5333
gene:sscle_02g011810	-0.0388486	0.877219	1011	977	900	963	999	848
gene:sscle_02g011820	-1.65634	3.79982e-10	20592	13791	14497	6101	4765	4641
gene:sscle_02g011830	-1.11722	0.00542813	20664	37243	48475	17117	17175	14748
gene:sscle_02g011840	0.102521	0.60708	2915	3207	3098	3492	3365	3041
gene:sscle_02g011850	-0.4504	0.00171792	8879	9780	9488	6978	6439	7180
gene:sscle_02g011860	-0.693848	0.00503622	18955	26651	24915	14912	12736	15948
gene:sscle_02g011870	0.110018	0.759557	42080	46750	47658	49466	59972	37866
gene:sscle_02g011880	-0.449099	0.00559325	7580	7993	7659	6216	5622	5179
gene:sscle_02g011890	5.87182	2.63783e-29	170	84	138	9081	10842	3052
gene:sscle_02g011900	-0.153184	0.795402	91	130	95	131	84	68
gene:sscle_02g011910	0.24291	0.601308	168	290	300	253	297	346
gene:sscle_02g011920	-1.16139	0.75732	9	0	3	0	0	5
gene:sscle_02g011930	0.434414	0.413687	3740	6541	6296	4930	6655	10816
gene:sscle_02g011940	-1.18684	0.00102539	1878	1076	990	552	531	649
gene:sscle_02g011950	-0.369853	0.446659	1598	3347	1890	1412	1955	1922
gene:sscle_02g011960	-0.345752	0.550364	7891	3712	2975	3882	3722	3867
gene:sscle_02g011970	0.00715738	0.991019	11389	22607	25910	20898	23891	15414
gene:sscle_02g011980	0.276278	0.0965608	1441	1401	1260	1655	1696	1616
gene:sscle_02g011990	-0.641914	0.00143224	4018	4762	5443	3028	3056	3031
gene:sscle_02g012000	1.15599	0.000942162	1099	1281	1258	3186	3221	1699
gene:sscle_02g012010	-0.19032	0.290502	7608	8557	8194	6941	6753	7652
gene:sscle_02g012020	-0.54924	0.000183257	11099	12488	12018	8653	7749	7928
gene:sscle_02g012030	-0.752215	0.0456233	861	1279	1456	634	586	914
gene:sscle_02g012040	0.921807	0.0650226	1275	3313	3244	4723	5837	4278
gene:sscle_02g012050	0.038469	0.932659	1732	2910	2775	2341	2410	2864
gene:sscle_02g012060	-0.710061	0.0332618	7340	11417	11806	6604	7062	5018
gene:sscle_02g012070	-0.253998	0.187295	9096	8213	7404	7098	6586	7040
gene:sscle_02g012080	-0.317213	0.841296	252	747	1065	96	140	1421
gene:sscle_02g012090	4.59356	0.2034	0	0	0	7	7	0
gene:sscle_02g012100	-0.222522	0.33756	57495	56156	54057	52486	50993	40259
gene:sscle_02g012110	-1.53085	0.000138174	25185	51472	61701	16985	15894	15004
gene:sscle_02g012120	0.381566	0.0319954	7718	7668	6401	9721	9493	9168
gene:sscle_02g012130	0.275163	0.436283	943	1245	1273	1344	1725	1120
gene:sscle_02g012140	0.124989	0.720631	2460	3077	3271	2585	3403	3618
gene:sscle_02g012150	0.9915	0.432411	3	9	18	6	29	24
gene:sscle_02g012160	-0.00225358	0.998595	8	10	14	9	9	14
gene:sscle_02g012170	2.63566	4.16893e-11	65	59	29	256	305	383
gene:sscle_02g012180	2.10498	9.3845e-07	20456	11060	14746	85028	76152	37835
gene:sscle_02g012190	-1.43953	0.00108653	26032	57034	69590	20981	18337	16964
gene:sscle_02g012200	-0.311815	0.102983	4935	5559	6197	4404	4461	4583
gene:sscle_02g012210	-0.536441	0.00112724	10346	10874	10692	7424	6552	8026
gene:sscle_02g012220	-0.0804206	0.89063	25935	16062	14149	16359	12951	23792
gene:sscle_02g012230	-0.21659	0.666373	4852	6921	7709	5634	7357	3775
gene:sscle_02g012240	-1.05586	0.222971	9311	2531	2519	3174	890	2843
gene:sscle_02g012250	1.89251	1.64364e-26	722	899	761	2733	2873	3232
gene:sscle_02g012260	0.283309	0.312207	4158	3279	3035	4549	4503	3694
gene:sscle_02g012270	-0.186206	0.615928	1046	866	697	799	627	865
gene:sscle_02g012280	-0.247799	0.330059	2051	2312	2786	2004	2139	1878
gene:sscle_02g012290	0.335157	0.126401	3087	2681	2944	3887	3963	3141
gene:sscle_02g012300	-0.1454	0.467023	1567	1395	1413	1328	1230	1397
gene:sscle_02g012310	0.236902	0.133538	2293	2358	2497	2704	2967	2754
gene:sscle_02g012320	0.139121	0.815234	2782	6651	6615	5932	6232	5507
gene:sscle_02g012330	-0.270518	0.238783	15541	12280	11795	11005	10934	10904
gene:sscle_02g012340	0.144777	0.7858	5818	4304	3781	4421	3726	7223
gene:sscle_02g012350	-0.0907919	0.800634	15896	17300	14435	14580	11866	18279
gene:sscle_02g012360	2.6671	0.0197831	10	10	9	24	12	147
gene:sscle_02g012370	2.65434	0.00224891	43	10	19	63	98	289
gene:sscle_02g012380	-0.250085	0.22818	8177	8986	10222	7654	8112	7262
gene:sscle_02g012390	-0.129295	0.684779	3967	4486	4605	4243	4527	3168
gene:sscle_02g012400	0.171455	0.28014	3546	3981	3834	4191	4295	4308
gene:sscle_02g012410	0.502879	0.14973	193	159	136	205	283	203
gene:sscle_02g012420	-0.256816	0.321114	2798	3165	3357	2516	2258	3026
gene:sscle_02g012430	-0.45573	0.159393	12841	17000	18084	11885	13898	9162
gene:sscle_02g012440	-0.197877	0.791646	120757	47269	38712	73316	50557	56369
gene:sscle_02g012450	1.5705	0.536226	0	4	0	4	4	3
gene:sscle_02g012460	-0.49179	0.00861116	25602	29770	27288	19863	17456	21463
gene:sscle_02g012470	-0.274113	0.536494	226655	220051	184739	185058	225297	111824
gene:sscle_02g012480	1.10102	1.62894e-11	1327	1515	1370	2718	3056	3259
gene:sscle_02g012490	2.52365	8.89476e-08	2454	1313	1369	10337	13894	5304
gene:sscle_02g012500	2.75842	1.07523e-12	4827	3404	3920	27290	38965	15968
gene:sscle_02g012510	1.50471	3.54313e-09	4057	4277	4755	13040	14836	9266
gene:sscle_02g012520	-0.619815	0.0350824	1812	2750	2533	1417	1414	1785
gene:sscle_02g012530	0.767262	2.36618e-06	2453	2904	2800	4307	4889	4687
gene:sscle_02g012540	0.507216	0.373809	37568	35249	38887	69742	64974	24048
gene:sscle_02g012550	0.448379	0.0599217	1704	1207	1431	1986	2046	1895
gene:sscle_02g012560	0.454201	0.0571075	1302	948	1093	1420	1646	1515
gene:sscle_02g012570	-0.256887	0.274314	1584	1812	1948	1432	1670	1371
gene:sscle_02g012580	0.576768	0.00220406	5306	4659	4802	7001	8320	6706
gene:sscle_02g012590	-0.61238	0.00805987	14373	19393	20031	12322	11142	11725
gene:sscle_02g012600	-0.0704572	0.944384	28	15	39	38	23	17
gene:sscle_02g012610	0.288626	0.26538	12949	10863	10481	13731	16075	12083
gene:sscle_02g012620	-0.460029	0.00895116	11411	12958	13781	9601	8610	9523
gene:sscle_02g012630	-0.192029	0.462022	2871	2464	2379	2319	1929	2503
gene:sscle_02g012640	0.527449	0.00821349	2517	3148	3167	4382	4394	3954
gene:sscle_02g012650	1.05374	0.0588505	64867	39815	38033	98211	149431	48620
gene:sscle_02g012660	0.790152	0.00910879	1167	730	760	1553	1646	1396
gene:sscle_02g012670	0.0240379	0.959393	8289	5713	4629	6597	5502	6846
gene:sscle_02g012680	0.0993226	0.841392	296	571	432	432	438	520
gene:sscle_02g012690	-1.05603	5.93351e-05	12522	15526	13480	8430	5632	5910
gene:sscle_02g012700	NA	NA	0	0	0	0	0	0
gene:sscle_02g012710	-0.0252005	0.990656	0	10	19	12	8	8
gene:sscle_02g012720	0.209028	0.676088	227	166	276	265	322	188
gene:sscle_02g012730	0.419891	0.0947475	183	214	233	285	299	260
gene:sscle_02g012740	-0.336274	0.0457374	3089	3021	2987	2482	2560	2164
gene:sscle_02g012750	0.105954	0.890413	17766	8656	6512	14808	7161	13474
gene:sscle_02g012760	-1.73779	0.629297	6	0	3	0	0	3
gene:sscle_02g012770	0.106601	0.673562	5738	5129	4874	6019	5977	4954
gene:sscle_02g012780	-0.667901	0.000160711	3263	3925	3949	2367	2188	2454
gene:sscle_02g012790	0.424379	0.102613	2758	1996	2228	3449	3164	2759
gene:sscle_02g012800	-0.595242	0.271801	2278	6010	6236	3330	3347	2937
gene:sscle_02g012810	0.433027	0.34741	21938	35189	35533	40505	55672	28920
gene:sscle_02g012820	-0.0144924	0.950757	6262	6793	7013	6685	7040	6143
gene:sscle_02g012830	1.29052	1.04701e-11	10188	11359	13720	27981	30548	27742
gene:sscle_02g012840	-0.792541	4.61537e-09	21741	24250	24121	14206	13355	12916
gene:sscle_02g012850	-0.297388	0.321438	948	984	1128	822	997	673
gene:sscle_02g012860	-0.194935	0.508233	580	663	744	611	634	492
gene:sscle_02g012870	1.05019	0.00262353	150	79	113	258	227	225
gene:sscle_02g012880	3.72839	NA	397	236	186	1087	1091	8686
gene:sscle_02g012890	0.00418609	0.992983	818	720	832	718	606	1054
gene:sscle_02g012900	0.0572912	0.861522	2206	1796	1734	2011	2242	1717
gene:sscle_02g012910	1.29484	0.000604205	43	56	78	169	136	130
gene:sscle_02g012920	1.00221	5.03593e-08	3818	3553	4599	7742	7731	8507
gene:sscle_02g012930	1.49035	6.11675e-10	1832	1174	1608	4136	4219	4612
gene:sscle_02g012940	4.12501	6.39359e-12	361	624	1670	16832	19191	10299
gene:sscle_02g012950	1.60213	0.00728928	24	67	95	199	204	160
gene:sscle_02g012960	5.29948	7.08356e-42	25	21	24	1013	1172	570
gene:sscle_02g012970	0.940135	0.244381	13	9	24	29	19	41
gene:sscle_02g012980	0.837998	7.85785e-07	2726	2902	2729	4338	5275	5326
gene:sscle_02g012990	1.68622	0.000220759	900	2180	2472	5169	6931	5768
gene:sscle_02g013000	-0.168095	0.534822	4430	3733	3608	3305	3159	4012
gene:sscle_02g013010	-0.487571	0.18839	1054	1577	1652	1082	1190	782
gene:sscle_02g013020	-0.458473	0.0350047	5316	6376	6721	4775	4665	3960
gene:sscle_02g013030	2.19834	0.00155111	43	20	10	81	158	94
gene:sscle_02g013040	-0.358816	0.018616	52989	52545	59779	42576	41683	44653
gene:sscle_02g013050	-0.00868267	0.985014	136	98	156	135	124	130
gene:sscle_02g013060	-0.237836	0.587025	311	207	348	230	295	212
gene:sscle_02g013070	0.485126	0.107015	2979	3077	3362	4335	5488	3361
gene:sscle_02g013080	0.223286	0.605007	832	1055	1076	1208	1454	797
gene:sscle_02g013090	-0.334965	0.130507	945	1181	1219	861	906	885
gene:sscle_02g013100	-0.254802	0.191814	1898	1808	2153	1723	1647	1542
gene:sscle_02g013110	-0.307974	0.205972	3036	3986	3930	2899	3184	2763
gene:sscle_02g013120	0.131428	0.702601	258	380	293	335	347	336
gene:sscle_02g013130	-0.134162	0.577498	1765	2025	2107	1796	1952	1625
gene:sscle_02g013140	-0.106739	0.67571	3846	4230	3647	3764	3163	3959
gene:sscle_02g013150	-0.609538	0.100458	3989	5967	5835	3005	2802	4542
gene:sscle_02g013160	-0.0478525	0.852075	6190	5717	4872	5245	5455	5532
gene:sscle_02g013170	0.542166	0.0103546	2507	1996	1958	3112	2928	3369
gene:sscle_02g013180	-0.63002	0.000111725	14351	16721	15276	10216	10578	9154
gene:sscle_02g013190	0.482818	0.10962	1138	1342	1522	1871	2234	1489
gene:sscle_02g013200	-0.468846	0.112449	1424	1104	1002	960	876	714
gene:sscle_02g013210	-1.26668	0.669406	1	5	3	0	0	4
gene:sscle_02g013220	-0.395335	0.183098	3784	5876	5232	3601	3617	4104
gene:sscle_02g013230	-0.0424148	0.907287	6675	6225	6060	5649	5096	7665
gene:sscle_02g013240	-0.126638	0.526922	4209	3818	3790	3464	3914	3448
gene:sscle_02g013250	-0.0382257	0.959755	13675	7968	6666	7604	5632	14332
gene:sscle_02g013260	-0.00291316	0.998372	19	20	6	15	11	18
gene:sscle_02g013270	0.408528	0.310986	60094	36607	34285	61991	64415	47455
gene:sscle_02g013280	0.351225	0.422005	12036	7514	7274	12461	13431	8326
gene:sscle_02g013290	-0.0631342	0.859777	250	226	265	248	197	265
gene:sscle_02g013300	-0.0393979	0.890752	422	384	374	375	351	421
gene:sscle_02g013310	-0.892755	0.101334	74	132	107	47	39	82
gene:sscle_02g013320	-1.28882	0.000230143	118	160	171	66	47	70
gene:sscle_02g013330	-0.27463	0.748267	17	17	15	12	18	11
gene:sscle_02g013340	0.455051	0.110138	252	224	240	391	318	272
gene:sscle_02g013350	0.602966	0.232288	127	258	330	376	356	354
gene:sscle_02g013360	-0.562149	0.174454	508	342	290	321	232	219
gene:sscle_02g013370	0.586566	0.626669	16	5	20	38	12	13
gene:sscle_02g013380	-0.106596	0.90012	42	18	25	35	24	22
gene:sscle_02g013390	-0.554113	0.342296	83	87	52	70	46	34
gene:sscle_02g013400	0.787577	0.0560556	470	262	269	605	448	675
gene:sscle_02g013410	0.222125	0.634217	83	50	68	74	81	81
gene:sscle_02g013420	-0.210148	0.753569	92	60	101	51	61	107
gene:sscle_02g013430	-0.822939	0.215599	62	67	86	42	18	62
gene:sscle_02g013440	-1.07445	0.254625	225	48	57	69	28	60
gene:sscle_02g013450	-1.34107	0.153358	43903	12455	6875	12119	3138	9703
gene:sscle_02g013460	-2.0344	0.233163	12	9	3	0	4	2
gene:sscle_02g013470	0.625085	0.490452	24	7	21	40	21	20
gene:sscle_02g013480	0.888983	0.328404	15	5	20	28	32	16
gene:sscle_02g013490	-0.293514	0.336108	1420	2015	1733	1348	1631	1237
gene:sscle_02g013500	-0.00977353	0.972397	8509	8717	8508	8957	7237	9365
gene:sscle_02g013510	0.388033	0.180373	9637	7048	6664	9356	9754	11446
gene:sscle_02g013520	0.306274	0.477349	3205	4283	4138	3718	3983	6673
gene:sscle_02g013530	1.65263	2.05351e-07	456	686	732	1870	2454	1566
gene:sscle_02g013540	0.949357	0.00149201	1143	685	733	1678	1609	1658
gene:sscle_02g013550	0.084442	0.741355	28180	24563	23121	25134	25665	29639
gene:sscle_02g013560	-0.0255411	0.932275	10408	9663	9401	8934	8701	11320
gene:sscle_02g013570	0.0138432	0.954322	15210	14473	12672	14127	13920	14715
gene:sscle_02g013580	-0.219968	0.505559	192	221	199	206	170	148
gene:sscle_02g013590	0.0690775	0.894468	2052	4356	3547	3346	3630	3467
gene:sscle_02g013600	-0.598741	0.041808	264	291	266	149	170	223
gene:sscle_02g013610	-0.701919	0.0407582	4201	6619	7364	3415	3401	4363
gene:sscle_02g013620	0.0769794	0.863446	2268	2048	2028	2491	2687	1514
gene:sscle_02g013630	-0.295193	0.391667	7756	5652	4875	5373	5271	4256
gene:sscle_02g013640	0.768282	0.367151	12	17	6	25	16	18
gene:sscle_02g013650	0.173912	0.593322	2417	1754	1637	2036	2191	2325
gene:sscle_02g013660	1.53104	0.000150076	379	323	335	714	761	1520
gene:sscle_02g013670	-0.196904	0.721882	3043	6402	7160	4866	5282	4339
gene:sscle_02g013680	-0.337092	0.553874	7113	16575	17602	10421	13189	9077
gene:sscle_02g013690	-0.301587	0.677117	7035	4157	3741	3759	1998	6358
gene:sscle_02g013700	1.11983	0.121877	34	18	49	43	117	61
gene:sscle_02g013710	-2.28536	0.301469	3	13	6	0	0	5
gene:sscle_02g013720	-1.16065	0.378653	7	13	7	6	5	1
gene:sscle_02g013730	-0.174921	NA	3	1	0	2	2	0
gene:sscle_02g013740	-0.11925	0.751944	8904	10670	9889	8061	7463	11601
gene:sscle_02g013750	-0.301722	0.113782	853	946	932	806	710	699
gene:sscle_02g013760	-0.105256	0.605549	3510	3258	2985	2906	3153	3008
gene:sscle_02g013770	-0.172028	0.549663	53686	57422	55869	53029	55867	39312
gene:sscle_02g013780	0.0913467	0.70687	15287	17666	17290	18253	19352	15922
gene:sscle_02g013790	-0.404548	0.0538805	3302	4057	4180	2910	2707	3099
gene:sscle_02g013800	-0.129103	0.376095	6778	7222	7106	6602	6305	6391
gene:sscle_02g013810	-0.689458	0.134239	6443	12638	13034	5369	5883	8661
gene:sscle_02g013820	-0.4439	0.159979	4663	5970	6124	4437	4747	3135
gene:sscle_02g013830	-0.0531663	0.799012	2684	3036	2806	2667	2899	2651
gene:sscle_02g013840	-0.0700348	0.718067	22235	21424	21935	19807	20043	22634
gene:sscle_02g013850	-0.507964	0.071776	9225	11066	12821	7749	9069	6468
gene:sscle_02g013860	-0.747855	0.040618	10803	17588	19109	9683	11069	7535
gene:sscle_02g013870	-1.59725	6.09862e-09	14005	9612	8484	3812	3164	3633
gene:sscle_02g013880	-0.489545	0.512572	7360	2591	1896	2994	3149	2295
gene:sscle_02g013890	0.432703	0.681905	356	1778	2286	932	1815	3219
gene:sscle_02g013900	-0.037756	0.956658	2241	2618	2511	1726	1561	3892
gene:sscle_02g013910	-0.0900251	0.682855	2265	2567	2171	2223	2081	2275
gene:sscle_02g013920	-0.280208	0.245253	3840	3449	2883	2856	2566	2953
gene:sscle_02g013930	1.24244	0.0142006	44	33	20	68	67	93
gene:sscle_02g013940	-0.105419	0.887205	5870	5163	4390	3243	2817	8276
gene:sscle_02g013950	-1.03222	0.119872	4359	7185	7484	2120	1531	5653
gene:sscle_02g013960	0.351297	0.567145	5351	3745	3784	4119	3392	8919
gene:sscle_02g013970	-0.26411	0.333368	3615	4455	3924	3338	2796	3852
gene:sscle_02g013980	0.0117417	0.972643	1601	1322	1437	1431	1245	1719
gene:sscle_02g013990	-0.074665	0.826799	1904	1380	1585	1709	1574	1341
gene:sscle_02g014000	0.607087	5.39772e-05	7190	7836	7184	10309	11761	11758
gene:sscle_02g014010	-0.0536338	0.951519	5777	2063	1520	3299	2693	3026
gene:sscle_02g014020	1.28184	0.612534	12	0	0	4	10	16
gene:sscle_02g014030	-0.147458	0.749706	1871	2240	2750	1733	1691	2770
gene:sscle_02g014040	-0.631772	0.138297	18297	17811	14337	7255	9677	15624
gene:sscle_02g014050	0.40914	0.0882909	1146	903	1020	1370	1188	1518
gene:sscle_02g014060	-0.27949	0.545266	57516	47011	40223	39757	52996	26505
gene:sscle_02g014070	-0.200499	0.605549	4087	2454	2902	2720	3085	2414
gene:sscle_02g014080	-0.165224	0.514722	4184	3997	4705	3621	3471	4399
gene:sscle_02g014090	0.870502	0.0206262	467	477	534	650	775	1276
gene:sscle_02g014100	0.110083	0.6407	3606	3025	3280	3424	3355	3918
gene:sscle_02g014110	-0.518363	0.0445912	5006	4329	5200	3627	2695	3826
gene:sscle_02g014120	-0.188352	0.585448	35261	52524	54477	38282	44743	41825
gene:sscle_02g014130	0.254119	0.577001	12168	24013	21163	19375	24142	24872
gene:sscle_02g014140	1.26093	0.0248054	51	27	80	102	119	160
gene:sscle_02g014150	-0.622929	0.0333446	5977	9758	9012	5523	5295	5251
gene:sscle_02g014160	0.235287	0.347297	4024	5278	4943	5079	6051	5637
gene:sscle_02g014170	0.649892	0.550578	17	9	22	43	9	24
gene:sscle_02g014180	NA	NA	0	0	0	0	0	0
gene:sscle_02g014190	0.0382315	0.911465	4791	3660	3493	4552	3806	3908
gene:sscle_02g014200	-0.0101936	0.965498	7499	6657	7114	7252	7367	6503
gene:sscle_02g014210	-0.169561	0.579396	3450	4168	4327	3788	3936	2898
gene:sscle_02g014220	0.294597	0.317427	188	160	224	241	234	229
gene:sscle_02g014230	-0.68591	0.373188	18	34	45	14	18	28
gene:sscle_02g014240	-0.271632	0.374455	7917	9264	9974	6966	6343	9185
gene:sscle_02g014250	1.65348	2.29891e-05	196	413	334	909	1245	809
gene:sscle_02g014260	0.284511	0.536458	3144	3588	4181	4548	5883	2862
gene:sscle_02g014270	0.00358636	0.993107	1663	1772	1839	1778	2183	1327
gene:sscle_02g014280	0.116371	0.698367	498	502	480	476	636	494
gene:sscle_02g014290	0.628926	0.0100044	5602	5228	4778	7934	6613	9588
gene:sscle_02g014300	-0.214929	0.676365	6912	6554	6237	4939	3701	8336
gene:sscle_02g014310	0.515228	0.0916376	7430	5624	5556	8970	7058	10570
gene:sscle_02g014320	1.7575	9.0692e-12	1102	789	688	3061	3027	2631
gene:sscle_02g014330	2.94352	9.85232e-10	3753	1841	2720	21727	31285	10950
gene:sscle_02g014340	-0.029994	0.932133	19107	17060	15635	16000	14420	20315
gene:sscle_02g014350	0.533237	0.0456726	2491	1915	2098	3496	3375	2541
gene:sscle_02g014360	0.25541	0.333021	748	611	701	736	947	778
gene:sscle_02g014370	0.431128	0.342416	7839	5985	5535	6684	6845	12572
gene:sscle_02g014380	0.378235	0.133863	227	209	212	252	320	271
gene:sscle_02g014390	-0.27117	0.199427	2169	1977	1911	1568	1885	1567
gene:sscle_02g014400	-0.265985	0.480771	1158	1950	1913	1309	1365	1501
gene:sscle_02g014410	-0.178153	0.698367	7021	6048	5047	4917	3898	7197
gene:sscle_02g014420	0.331579	0.0983232	15081	12917	14634	16246	19823	17580
gene:sscle_02g014430	-0.114101	0.78083	1036	951	863	923	1074	638
gene:sscle_02g014440	-0.248502	0.552943	1813	2918	2543	1775	1750	2597
gene:sscle_02g014450	0.0366308	0.898773	2075	1759	1753	1793	1785	2153
gene:sscle_02g014460	-0.266371	0.511802	10973	9852	9804	8967	10792	5706
gene:sscle_02g014470	-0.168037	0.757736	3437	6977	6852	5070	6180	4118
gene:sscle_02g014480	0.10035	0.47229	7328	7446	7152	7970	7759	7774
gene:sscle_02g014490	-0.228845	0.185352	1803	1772	1733	1598	1385	1545
gene:sscle_02g014500	-0.305435	0.123387	8647	7503	7404	6925	6317	5818
gene:sscle_02g014510	-0.44653	0.00355463	15437	15131	14048	11690	10910	10140
gene:sscle_02g014520	-0.0586104	0.893924	6881	8841	9477	8090	10006	6099
gene:sscle_02g014530	-0.384858	0.181281	2600	2769	3233	2105	1821	2663
gene:sscle_02g014540	-0.127962	0.700556	250	356	301	289	274	266
gene:sscle_02g014550	0.407466	0.0151912	2710	2572	2557	3680	3605	3114
gene:sscle_02g014560	0.505847	0.00505605	2382	1945	1973	2958	3069	2920
gene:sscle_02g014570	0.488218	0.566774	11	16	16	21	11	27
gene:sscle_02g014580	1.34311	0.00522823	43	24	22	74	63	91
gene:sscle_02g014590	0.476659	0.121252	4728	3142	3006	4778	5194	5162
gene:sscle_02g014600	2.16588	4.52915e-07	1781	1232	1670	4082	6260	10678
gene:sscle_02g014610	-0.0788177	0.867769	4125	4462	4579	4114	5519	2834
gene:sscle_02g014620	1.07929	0.0271405	9463	4723	3583	14532	12688	10326
gene:sscle_02g014630	0.480328	0.0636167	913	780	724	1174	1264	933
gene:sscle_02g014640	0.3519	0.203879	704	650	673	985	921	682
gene:sscle_02g014650	-0.666583	0.000804091	7899	10194	10186	5893	5695	6227
gene:sscle_02g014660	-0.290643	0.439119	3757	5483	5335	4090	4770	3056
gene:sscle_02g014670	-0.127137	0.673178	3375	4444	4303	3702	4118	3279
gene:sscle_02g014680	-0.19603	0.456186	6725	6109	5267	5182	4675	5943
gene:sscle_02g014690	-0.49852	0.0192055	4938	5313	5029	3747	3015	4052
gene:sscle_02g014700	0.479828	0.108525	433	300	297	506	444	486
gene:sscle_02g014710	1.1161	NA	2	0	0	3	0	2
gene:sscle_02g014720	0.130332	0.535955	5840	5543	5055	6450	6010	5531
gene:sscle_02g014730	-0.303938	0.297006	1649	2341	2199	1755	1794	1464
gene:sscle_02g014740	-0.178036	0.529142	5066	6188	6056	5364	5667	4268
gene:sscle_02g014750	-0.591321	0.100186	14760	8936	8969	8067	7578	6036
gene:sscle_02g014760	-0.868397	2.62182e-05	3065	2250	2420	1389	1402	1446
gene:sscle_02g014770	-0.755904	9.927e-05	6044	6129	6312	4136	3727	3083
gene:sscle_02g014780	-0.338121	0.557312	21450	36589	37046	25141	35234	14844
gene:sscle_02g014790	0.0552641	0.817065	7335	6344	5999	7121	6679	6648
gene:sscle_02g014800	0.623851	0.000182676	2660	2440	2338	3746	4178	3538
gene:sscle_02g014810	0.110379	0.7261	5649	4500	4099	5229	4556	5597
gene:sscle_02g014820	-0.418415	0.0333025	5569	5904	5014	3904	3828	4604
gene:sscle_02g014830	-0.0857207	0.784772	1992	2308	2494	2118	2452	1832
gene:sscle_02g014840	3.58521	2.37111e-26	1248	593	805	12476	9255	10040
gene:sscle_02g014850	0.125962	0.737163	560	484	554	467	551	727
gene:sscle_02g014860	1.11721	2.50035e-05	944	1109	1036	1750	2158	2793
gene:sscle_02g014870	1.57038	8.4496e-05	5916	7982	9172	25528	29461	13526
gene:sscle_02g014880	1.43438	0.0470039	36	12	19	73	76	33
gene:sscle_02g014890	-0.0842214	0.73856	2790	2164	2517	2305	2387	2357
gene:sscle_02g014900	-0.499936	0.252101	3779	4838	4789	2761	2179	4538
gene:sscle_02g014910	1.72159	0.00519588	765	499	578	1920	3401	752
gene:sscle_02g014920	-0.802231	0.00457349	52326	83742	81399	44019	40304	40385
gene:sscle_02g014930	0.256026	0.554139	1113	1625	1551	1654	2210	1259
gene:sscle_02g014940	2.88252	3.11541e-29	418	381	395	2598	3828	2384
gene:sscle_02g014950	-0.553638	0.00677058	1519	1589	1718	1229	1110	950
gene:sscle_02g014960	0.325025	0.551813	864	1260	1412	1512	2031	888
gene:sscle_02g014970	0.288902	0.123357	630	588	681	766	744	811
gene:sscle_02g014980	-0.837674	0.0236393	8068	14435	15241	7484	7729	5907
gene:sscle_02g014990	0.195428	0.306123	20695	17741	17333	20624	21946	21290
gene:sscle_02g015000	-0.153994	0.517497	4206	3539	3470	3230	3165	3686
gene:sscle_02g015010	-0.0584872	0.776856	4113	4833	4474	4272	4271	4342
gene:sscle_02g015020	-0.916314	0.0156111	8100	12275	11892	6089	7162	3847
gene:sscle_02g015030	0.365581	0.186908	19887	15141	13555	22322	21046	19225
gene:sscle_02g015040	0.621989	0.327411	2502	1432	1725	2858	4499	1353
gene:sscle_02g015050	-0.248476	0.373077	2031	2336	2219	2239	1645	1659
gene:sscle_02g015060	0.110329	0.677163	1353	1773	1503	1748	1592	1655
gene:sscle_02g015070	-0.173597	0.557965	357	289	329	258	325	282
gene:sscle_02g015080	0.253543	0.30699	184	180	181	234	203	213
gene:sscle_02g015090	-0.059319	0.967936	12	7	26	11	28	6
gene:sscle_02g015100	3.04038	NA	6	6	14	6	3	204
gene:sscle_02g015110	-0.618356	0.360419	3720	12726	13626	7294	7289	5006
gene:sscle_02g015120	-0.351191	0.595903	6016	14814	15244	9427	12794	6058
gene:sscle_02g015130	-1.17615	0.0651318	22	44	42	14	13	20
gene:sscle_02g015140	0.946737	3.79348e-05	9953	14733	13528	24884	24673	24100
gene:sscle_02g015150	-0.159872	0.754781	1113	539	768	836	700	631
gene:sscle_02g015160	-1.2695	0.000606079	12748	14737	15986	6050	8204	3779
gene:sscle_02g015170	-0.0774751	0.653883	58092	55882	53340	54141	54138	50288
gene:sscle_02g015180	-0.421544	0.00486223	8701	9023	8792	7017	6743	6037
gene:sscle_02g015190	-0.361751	0.132651	3590	3214	3766	3135	2774	2317
gene:sscle_02g015200	-0.16809	0.582634	3787	3066	4273	3404	3613	2888
gene:sscle_02g015210	0.446674	0.213576	3696	2438	2322	4238	4156	3132
gene:sscle_02g015220	-0.0765058	0.795125	4313	5137	4744	4077	4147	5236
gene:sscle_02g015230	0.710918	0.0741859	50	43	37	76	59	77
gene:sscle_02g015240	-0.424074	0.24143	9061	9525	9147	6390	5032	9248
gene:sscle_02g015250	0.25065	0.80609	13	9	14	8	18	16
gene:sscle_02g015260	0.123509	0.433794	9085	8465	8516	9691	9037	9667
gene:sscle_02g015270	-0.20922	0.382367	4536	3805	3768	3816	3095	3563
gene:sscle_02g015280	0.0143186	0.968982	8934	9809	9267	9614	11247	7428
gene:sscle_02g015290	-0.0407041	0.84633	1867	1889	1911	1799	1980	1732
gene:sscle_02g015300	1.35313	4.50496e-05	7670	9640	8876	23617	28576	14702
gene:sscle_02g015310	1.91768	7.89251e-09	3894	3270	3113	12507	17643	8682
gene:sscle_02g015320	0.0114435	0.973858	4573	4544	4154	4059	3850	5468
gene:sscle_02g015330	0.605855	0.360209	232	524	621	693	999	406
gene:sscle_02g015340	-0.10597	0.914345	42	16	20	33	18	21
gene:sscle_02g015350	-0.498935	0.031827	2103	1559	1772	1398	1182	1264
gene:sscle_02g015360	-0.392724	0.0680862	2700	3285	3399	2169	2435	2543
gene:sscle_02g015370	0.863876	0.175835	6370	4873	3765	5805	5273	16235
gene:sscle_02g015380	0.318265	0.176296	3429	3202	3281	3708	3768	4883
gene:sscle_02g015390	0.420047	0.587286	20	42	21	23	42	46
gene:sscle_02g015400	-0.447885	0.22818	1180	1351	1710	951	818	1340
gene:sscle_02g015410	0.0459471	0.795691	7033	6527	7125	7246	7134	6977
gene:sscle_02g015420	0.196926	0.753035	23081	9537	10443	16552	19036	13773
gene:sscle_02g015430	2.08735	0.072361	1	5	3	19	8	10
gene:sscle_02g015440	1.38255	3.10823e-07	323	194	286	704	718	676
gene:sscle_02g015450	0.433886	0.0179254	2227	2575	2598	3319	3080	3596
gene:sscle_02g015460	0.398896	0.0920052	5021	4926	4522	6155	7500	5423
gene:sscle_02g015470	-0.233692	0.585232	1820	1844	2186	1851	2027	1098
gene:sscle_02g015480	1.3982	1.57162e-13	350	377	295	899	835	954
gene:sscle_02g015490	0.0641633	0.843893	2280	1916	1692	2082	2256	1818
gene:sscle_02g015500	-0.177229	0.363189	2154	1901	1813	1782	1688	1719
gene:sscle_02g015510	0.198037	0.854225	3513	2520	2277	1553	1134	6846
gene:sscle_02g015520	-0.702916	0.320587	15119	20389	16979	7481	4798	19964
gene:sscle_02g015530	1.20135	0.00352287	700	773	785	2114	2124	953
gene:sscle_02g015540	1.53031	0.0429283	28	27	25	46	39	146
gene:sscle_02g015550	-0.207837	0.418003	3818	2861	3208	3113	2677	2771
gene:sscle_02g015560	-0.108616	0.555046	1306	1386	1257	1197	1267	1197
gene:sscle_02g015570	0.172642	0.51984	16828	19838	18442	20843	23699	17571
gene:sscle_02g015580	-2.02641	0.00607542	1585	10731	10897	1764	2155	1780
gene:sscle_02g015590	-0.294778	0.631357	13497	7532	7426	7001	11309	4887
gene:sscle_02g015600	0.223072	0.419061	294	303	367	352	355	419
gene:sscle_02g015610	1.90571	0.0224912	1620	1570	1787	2416	2167	14067
gene:sscle_02g015620	0.298482	0.0137765	4630	4791	4532	5711	5773	5676
gene:sscle_02g015630	0.44915	0.534309	1008	449	318	787	1096	540
gene:sscle_02g015640	-0.299252	0.575697	2458	3373	3885	2502	3738	1657
gene:sscle_02g015650	0.669553	0.000980788	7772	7909	7259	12365	13859	10264
gene:sscle_02g015660	0.517347	0.00211025	1326	1318	1535	2074	2024	1886
gene:sscle_02g015670	0.413326	0.302165	1455	999	987	1516	1928	1140
gene:sscle_02g015680	-0.668175	0.711238	9	10	22	11	0	15
gene:sscle_02g015690	3.20395	NA	0	0	0	0	0	5
gene:sscle_02g015700	0.234111	0.604202	4516	2918	2255	3789	3512	4094
gene:sscle_02g015710	-0.288038	0.050652	11107	12210	11017	9355	9051	9713
gene:sscle_02g015720	0.00178044	0.995152	7818	7254	6671	7230	8096	6443
gene:sscle_02g015730	0.127402	0.573249	2176	2223	2142	2433	2620	2092
gene:sscle_02g015740	0.506556	0.104932	1791	2756	2689	2976	3481	3822
gene:sscle_02g015750	-0.201336	0.50755	3532	3745	2845	3286	2448	3068
gene:sscle_02g015760	-0.325061	0.238783	127904	133861	126079	96090	127381	86132
gene:sscle_02g015770	0.0438858	0.880363	10442	8229	8231	8961	8735	10037
gene:sscle_02g015780	0.158231	0.376095	4386	4406	4497	4634	5390	4806
gene:sscle_02g015790	0.237116	0.791937	2549	9954	8962	4756	12294	8250
gene:sscle_02g015800	-1.02671	0.312486	98	743	591	96	388	220
gene:sscle_02g015810	-1.35761	0.190584	19668	219432	155111	18729	59217	75886
gene:sscle_02g015820	-0.159737	0.612266	3348	3636	4024	3413	3813	2629
gene:sscle_02g015830	-0.51912	0.132352	2501	3313	2661	1725	1600	2588
gene:sscle_02g015840	-0.417285	0.13136	2926	2966	2778	2196	1695	2600
gene:sscle_02g015850	0.130293	0.661295	320	297	366	315	378	383
gene:sscle_02g015860	0.296348	0.473391	278	374	375	306	527	428
gene:sscle_02g015870	0.0371986	0.934875	192	148	191	162	158	225
gene:sscle_02g015880	-0.122726	0.777845	992	712	997	643	805	1034
gene:sscle_02g015890	-0.0557353	0.831176	6255	6178	6388	6491	6454	5162
gene:sscle_02g015900	-0.292944	0.177934	1785	1382	1563	1294	1331	1237
gene:sscle_02g015910	-0.439183	0.0311816	12050	11491	11420	8648	7380	9757
gene:sscle_02g015920	-0.451814	0.63504	1390	348	252	571	394	490
gene:sscle_02g015930	0.778397	0.341287	987	225	226	806	771	892
gene:sscle_02g015940	-0.249088	0.731879	3581	1412	1253	1860	1279	2115
gene:sscle_02g015950	-0.521439	0.00546502	1926	1982	2111	1401	1236	1556
gene:sscle_02g015960	0.0878892	0.837047	150	172	153	129	179	196
gene:sscle_02g015970	-0.61335	0.364416	39	26	28	26	23	13
gene:sscle_02g015980	1.89291	0.562293	7	0	0	19	0	7
gene:sscle_02g015990	1.1695	4.62227e-06	1647	1133	1167	2918	2642	3319
gene:sscle_02g016000	2.87871	5.00294e-06	2532	605	681	10553	7101	10429
gene:sscle_02g016010	-1.48306	0.00945246	158	81	82	37	54	24
gene:sscle_02g016020	-0.0290711	0.972397	30	24	20	16	26	32
gene:sscle_02g016030	-0.0204819	0.944232	584	677	710	617	703	624
gene:sscle_02g016040	-0.0387506	0.91024	2993	2405	2454	2724	2811	2109
gene:sscle_02g016050	-0.395025	0.0120155	20834	22763	21004	16240	15245	17641
gene:sscle_02g016060	-0.00963762	0.967936	5051	5394	4593	4935	4782	5219
gene:sscle_02g016070	-0.820282	0.279189	33	18	29	10	13	23
gene:sscle_02g016080	-0.415231	0.1308	2077	2944	2770	2021	2110	1711
gene:sscle_02g016090	-0.502661	0.307855	2729	5051	4701	2513	2193	4102
gene:sscle_02g016100	-1.39535	2.621e-06	11616	10562	8822	4870	2820	4094
gene:sscle_02g016110	1.34201	5.45339e-09	88	84	80	223	222	194
gene:sscle_02g016120	0.133979	0.590374	2681	2618	3017	3075	3378	2673
gene:sscle_02g016130	-0.0339754	0.899232	35741	36082	37244	36067	39869	30593
gene:sscle_02g016140	-0.109127	0.585232	5109	5632	5669	5255	5288	4671
gene:sscle_02g016150	-0.390081	0.297062	2169	2223	2356	1496	1306	2347
gene:sscle_02g016160	0.000637675	0.999596	101	13	12	25	12	90
gene:sscle_02g016170	-1.23416	0.000568607	9091	17841	15362	6808	4915	6255
gene:sscle_02g016180	-0.662574	0.000677047	14738	17384	19177	11121	11281	10007
gene:sscle_02g016190	0.633729	0.00224121	12530	11821	11282	19064	20793	15430
gene:sscle_02g016200	-0.542189	0.229735	2016	2640	2693	1369	1204	2473
gene:sscle_02g016210	-0.358846	0.451516	8793	13066	12651	9515	11762	5634
gene:sscle_02g016220	-0.353819	0.0572216	4726	5269	5094	4082	3499	4225
gene:sscle_02g016230	-0.482424	0.00950875	8934	10563	10515	7089	6604	7788
gene:sscle_02g016240	-0.333236	0.238582	561	553	612	398	558	415
gene:sscle_02g016250	-0.556032	0.000244886	2423	2714	2738	1840	1689	1827
gene:sscle_02g016260	-0.630277	8.65797e-05	17657	18176	19581	12783	10745	12272
gene:sscle_02g016270	-0.475877	0.595078	65	86	90	81	16	75
gene:sscle_02g016280	-0.48439	0.224384	1006	593	600	619	489	464
gene:sscle_02g016290	2.11525	1.31541e-06	19	18	12	66	83	64
gene:sscle_02g016300	0.440907	0.177372	10143	6924	6250	11635	10300	9717
gene:sscle_02g016310	-0.672845	0.167402	1491	889	621	759	553	570
gene:sscle_02g016320	-0.497606	0.0525012	4653	6343	6138	4089	3549	4497
gene:sscle_02g016330	0.406548	0.573249	26	20	26	19	37	40
gene:sscle_02g016340	0.604633	0.181668	55	32	54	71	66	79
gene:sscle_02g016350	-0.332904	0.0714993	21127	18525	17649	16284	14577	14631
gene:sscle_02g016360	0.608974	0.377241	8766	4110	3369	5770	5791	13216
gene:sscle_02g016370	0.563308	0.000826343	1048	1170	1063	1471	1696	1680
gene:sscle_02g016380	-0.186497	0.640592	9361	6060	6156	6488	5256	7217
gene:sscle_02g016390	0.680761	0.0451583	5925	3914	3948	7231	5915	8954
gene:sscle_02g016400	0.682864	2.84683e-05	1157	1225	1129	1950	1689	1996
gene:sscle_02g016410	-0.459757	0.0465657	10923	9927	8576	7683	6129	7583
gene:sscle_02g016420	0.000756707	0.999537	22	31	11	8	36	19
gene:sscle_02g016430	-0.562006	0.510552	302000	89298	61936	135441	80820	90740
gene:sscle_02g016440	-1.78251	0.0426009	3557	858	409	519	328	555
gene:sscle_02g016450	-0.338671	0.248191	21375	16434	15018	14641	11918	15214
gene:sscle_02g016460	-1.63771	8.63272e-08	312	353	225	105	80	101
gene:sscle_02g016470	-0.821826	0.367993	2345	779	381	596	398	989
gene:sscle_02g016480	0.57097	1.77286e-05	1376	1483	1399	2026	2125	2174
gene:sscle_02g016490	1.18471	1.43904e-06	1120	765	820	1854	2056	2241
gene:sscle_02g016500	0.258877	0.290594	7625	10210	9481	11176	11433	10075
gene:sscle_02g016510	-0.769314	0.275651	6663	31197	24538	10459	12369	13781
gene:sscle_02g016520	-0.121116	0.813375	5387	11409	9492	7513	7786	8872
gene:sscle_02g016530	0.805856	0.176626	66529	24523	24591	85501	55538	61127
gene:sscle_02g016540	-0.367708	0.106322	2876	3030	3189	2496	2595	1959
gene:sscle_02g016550	-0.300951	0.223117	357	355	399	313	328	262
gene:sscle_02g016560	-0.375777	0.0651063	5017	5856	6548	4601	4405	4420
gene:sscle_02g016570	-1.05142	0.333368	28928	4819	4127	7819	2228	8227
gene:sscle_02g016580	-1.02843	0.267832	29913	6343	5631	8461	3351	8722
gene:sscle_02g016590	0.190179	0.275651	1444	1415	1503	1589	1783	1606
gene:sscle_02g016600	0.659316	0.00391375	3392	4359	4605	6277	7202	6035
gene:sscle_02g016610	-0.0610436	0.823711	3229	4104	3894	3641	3325	3795
gene:sscle_02g016620	0.677376	0.0444045	669	385	439	838	826	724
gene:sscle_02g016630	-0.163032	0.767378	26359	33638	38666	29533	40536	18052
gene:sscle_02g016640	-0.206393	0.319631	1825	2188	2250	1791	1823	1814
gene:sscle_02g016650	0.0702247	0.877774	2743	1850	1580	2071	1925	2484
gene:sscle_02g016660	0.106193	0.501177	3810	3701	3737	3854	4194	4060
gene:sscle_02g016670	0.118843	0.550347	9112	9599	10343	9695	10906	10948
gene:sscle_02g016680	-0.517631	0.00349898	2636	2648	2617	1982	1931	1606
gene:sscle_02g016690	-1.14489	1.02754e-06	10859	13677	14479	6412	6364	4868
gene:sscle_02g016700	-0.110025	0.814451	14541	7827	9976	11361	9919	8690
gene:sscle_02g016710	-0.401814	0.452486	64015	30068	29648	37120	24508	32025
gene:sscle_02g016720	0.272418	0.516609	134	90	100	129	110	153
gene:sscle_02g016730	0.0240393	0.917281	3837	4405	4566	4270	4485	4268
gene:sscle_02g016740	-0.631359	1.09376e-05	4730	4972	5285	3337	3326	3014
gene:sscle_02g016750	0.0024576	0.998595	58	17	13	33	28	28
gene:sscle_02g016760	-0.521506	0.0627653	1334	1863	1645	1027	1014	1331
gene:sscle_02g016770	-0.348239	0.0749144	3928	4079	4696	3350	3573	3056
gene:sscle_02g016780	-0.225881	0.316871	918	1078	1158	856	939	903
gene:sscle_02g016790	-0.45641	0.128304	10550	12198	12729	8855	10413	6589
gene:sscle_02g016800	0.817026	0.0720987	1608	773	738	1758	2068	1669
gene:sscle_02g016810	0.163416	0.565336	6198	4607	4486	5755	5658	5712
gene:sscle_02g016820	-0.384057	0.174879	1429	1391	1775	1186	1361	975
gene:sscle_02g016830	-0.215575	0.563406	8326	10294	9711	7521	6353	10523
gene:sscle_02g016840	-0.255737	0.128425	12575	12996	12105	10215	9872	11467
gene:sscle_02g016850	-0.155913	0.404268	1887	1823	1711	1570	1551	1744
gene:sscle_02g016860	-0.614675	0.0345485	2361	2783	2616	1425	1473	2169
gene:sscle_02g016870	1.56241	1.89032e-08	2919	2083	2109	7469	8112	5425
gene:sscle_02g016880	0.0144051	0.972397	1324	950	983	1219	1185	887
gene:sscle_02g016890	1.20803	0.0109818	714	1649	1887	3383	3807	2629
gene:sscle_02g016900	-0.71216	0.274793	17553	11853	10488	7561	3580	13210
gene:sscle_02g016910	0.279675	0.453622	5788	3583	3931	5430	4560	6158
gene:sscle_02g016920	0.595097	0.0353008	1520	1093	977	1906	1810	1707
gene:sscle_02g016930	-0.372805	0.0615768	3161	3330	3887	2746	2806	2464
gene:sscle_02g016940	1.84579	1.48826e-13	4494	4376	4479	12217	20216	15551
gene:sscle_02g016950	-0.070274	0.83202	2921	2404	3171	2896	2907	2290
gene:sscle_02g016960	0.0227687	0.948967	2617	1973	2133	2620	2101	2109
gene:sscle_02g016970	-0.0362813	0.898181	6899	7525	9082	7855	7742	7326
gene:sscle_02g016980	-0.603345	0.0124115	3611	4980	4961	2932	2774	3213
gene:sscle_02g016990	-0.670423	6.99867e-06	4125	4573	4752	2973	2698	2779
gene:sscle_02g017000	-0.167272	0.537123	1273	1692	1669	1328	1454	1344
gene:sscle_02g017010	-0.14248	0.606143	1271	1723	1607	1390	1455	1321
gene:sscle_02g017020	0.393689	0.396852	4042	2078	2044	3650	3135	3942
gene:sscle_02g017030	0.224997	0.366149	1849	1778	1597	2103	2270	1732
gene:sscle_02g017040	-0.161671	0.623258	40178	49894	45372	38970	33127	48988
gene:sscle_02g017050	0.673841	0.63043	4	7	8	4	7	20
gene:sscle_02g017060	-0.406654	0.0490654	2479	3071	2764	2054	1924	2292
gene:sscle_02g017070	-0.552633	0.00151401	4492	4374	5105	3047	3010	3468
gene:sscle_02g017080	-1.95965	3.07552e-11	64729	103154	105942	22470	19909	28018
gene:sscle_02g017090	-0.159309	0.580239	18133	16443	16503	16982	16504	12253
gene:sscle_02g017100	-0.28461	0.382472	347	345	385	274	367	244
gene:sscle_02g017110	0.0764942	0.871899	1890	1796	2119	2200	2561	1361
gene:sscle_02g017120	-0.180163	0.938919	9	4	0	3	5	4
gene:sscle_02g017130	0.601595	0.00103005	2935	2811	3144	4361	4057	5071
gene:sscle_02g017140	1.07294	0.00088925	1865	1382	1102	2776	2655	3718
gene:sscle_02g017150	-0.0902644	0.882398	270	159	120	181	185	150
gene:sscle_02g017160	-0.283947	0.487809	17351	26247	25942	19267	23499	14350
gene:sscle_02g017170	2.14104	0.0946715	2	1	2	7	7	9
gene:sscle_02g017180	-0.78615	4.38916e-05	13609	17459	16032	8484	8891	9937
gene:sscle_02g017190	0.690821	0.163006	336	881	761	1011	1120	1062
gene:sscle_02g017200	-0.884076	0.000609319	1750	2642	2409	1342	1216	1127
gene:sscle_02g017210	-0.102896	0.827506	1957	1864	2422	1928	2524	1362
gene:sscle_02g017220	0.602902	0.050652	2306	1358	1669	2561	2753	2788
gene:sscle_02g017230	0.738971	0.428987	15913	3856	2637	16823	7649	12923
gene:sscle_02g017240	1.27772	0.000187988	397	281	320	902	552	968
gene:sscle_02g017250	-0.0505037	0.929184	1938	1077	988	1435	1061	1369
gene:sscle_02g017260	1.22074	0.0761008	56	16	22	62	89	71
gene:sscle_02g017270	-0.218192	0.604755	90	126	100	75	94	101
gene:sscle_02g017280	0.191064	0.676365	158	257	267	259	299	221
gene:sscle_02g017290	-0.486776	0.0482043	4566	6201	6520	4026	4286	4025
gene:sscle_02g017300	0.00804216	0.981105	5185	4464	3634	4430	4143	4784
gene:sscle_02g017310	0.293826	0.694004	1724	1537	1381	1320	965	3404
gene:sscle_02g017320	-0.0219961	0.982342	412	216	230	296	95	454
gene:sscle_02g017330	-0.0739953	0.955906	179	32	31	94	44	92
gene:sscle_02g017340	-0.448146	0.663881	8261	2291	1282	3742	1600	3332
gene:sscle_02g017350	-0.0140627	0.955294	1549	1653	1635	1639	1713	1438
gene:sscle_02g017360	0.78281	0.0230724	321	182	233	421	477	370
gene:sscle_02g017370	-0.209912	0.378653	5650	5953	5764	4992	4279	5743
gene:sscle_02g017380	-0.186213	0.639688	4061	4598	5434	4017	5239	3132
gene:sscle_02g017390	0.0764285	0.845308	6498	4647	4052	5300	5051	5673
gene:sscle_02g017400	-0.70802	0.699213	5	10	12	5	0	11
gene:sscle_02g017410	0.22276	0.657278	283	430	293	393	506	274
gene:sscle_02g017420	1.69437	0.00329048	400	225	190	1198	1045	397
gene:sscle_02g017430	-0.276095	0.677163	81	59	100	95	42	62
gene:sscle_02g017440	-0.53813	0.201161	10275	12669	12311	7119	5577	11581
gene:sscle_02g017450	-0.387089	0.259974	3520	3306	2799	2545	1800	3014
gene:sscle_02g017460	-0.13462	0.959393	0	1	7	3	2	3
gene:sscle_02g017470	-0.943511	0.664439	1	15	14	7	8	0
gene:sscle_02g017480	0.708978	0.253948	5329	17779	17037	17759	22255	25608
gene:sscle_02g017490	-0.343757	NA	6323	9304	9482	1577	1208	17001
gene:sscle_02g017500	2.86547	1.51483e-11	335	232	327	2751	2652	1116
gene:sscle_02g017510	2.67136	3.07552e-11	334	355	369	2678	2898	1159
gene:sscle_02g017520	0.472855	0.172452	3797	4340	4599	6233	7289	4155
gene:sscle_02g017530	6.44945	2.47018e-05	19	0	8	934	1236	224
gene:sscle_02g017540	-0.0209033	0.965366	171	126	182	128	168	177
gene:sscle_02g017550	-0.351498	0.280369	624	895	926	611	573	731
gene:sscle_02g017560	-0.152504	0.591875	963	1287	1282	1060	1115	1003
gene:sscle_02g017570	-0.0701916	0.953697	3617	5700	6003	2231	1579	10783
gene:sscle_02g017580	0.808045	0.00280958	3421	3264	2976	5603	6961	4351
[truncated: 9,372 more rows]

## Sheet: S2c
Table S2c Differential expression analysis between Ssvel1-2_3d vs SsWT_3d performed with DESeq2 for genes in S. sclerotiorum genome (ASM185786v1)
Gene_id	log2FoldChange	padj	SsWT_3d_1	SsWT_3d_2	SsWT_3d_3	Ssvel1-2_3d_1	Ssvel1-2_3d_2	Ssvel1-2_3d_3
gene:EFG00022765028	0.435574	0.335908	36	25	33	48	36	44
gene:EFG00022765029	-0.858625	0.62962	3	3	2	2	1	2
gene:sscle_011605	-0.816472	0.745845	0	10	7	8	3	0
gene:sscle_011610	0.688755	0.852814	3	0	0	3	0	3
gene:sscle_011615	1.97683	0.0055206	8	4	4	25	21	17
gene:sscle_011620	0.761525	0.403666	5	7	8	17	10	8
gene:sscle_011625	1.57727	0.650296	0	0	2	5	0	2
gene:sscle_011630	-0.0606506	0.938708	20	13	16	19	14	14
gene:sscle_011635	1.23707	0.606161	3	0	0	3	3	3
gene:sscle_011640	2.52853	0.00476906	0	8	10	36	38	31
gene:sscle_011645	-0.0214207	0.979675	31	16	13	16	23	20
gene:sscle_011650	0.341157	0.670194	10	12	15	21	11	14
gene:sscle_011655	0.556644	0.145866	53	38	39	76	60	56
gene:sscle_011660	0.65761	0.0797393	38	31	37	66	50	54
gene:sscle_011665	-0.0967326	0.771168	338	391	437	434	370	286
gene:sscle_011670	3.97744	0.0242919	1	0	0	8	7	5
gene:sscle_011675	0.601378	0.808307	2	1	0	2	3	1
gene:sscle_011680	0.0650731	0.981763	0	1	2	2	1	1
gene:sscle_011685	0.479191	0.86101	0	3	3	4	4	0
gene:sscle_011690	-0.506503	0.602059	11	12	12	12	9	3
gene:sscle_011695	-1.81303	0.73574	3	0	0	1	0	0
gene:sscle_011700	1.23308	0.179113	7	8	2	9	16	13
gene:sscle_011705	-0.181295	0.725639	60	58	47	66	40	39
gene:sscle_011710	-0.0934809	0.967276	2	0	4	2	3	2
gene:sscle_011715	0.39527	0.481343	24	50	53	42	61	63
gene:sscle_011720	1.84064	0.00628773	3	9	11	35	23	28
gene:sscle_011725	1.61069	0.0187099	7	5	6	22	16	18
gene:sscle_011730	0.803639	0.236217	14	14	11	31	25	14
gene:sscle_011735	0.513665	0.472221	13	12	18	29	15	17
gene:sscle_011740	0.303979	0.671611	44	29	21	55	24	37
gene:sscle_011745	-0.59379	0.4619	18	9	18	9	13	8
gene:sscle_011750	1.3583	0.145552	4	3	5	13	11	8
gene:sscle_011755	-0.0966551	0.940087	80	24	7	48	25	30
gene:sscle_011760	1.06624	0.131274	16	24	32	69	62	20
gene:sscle_011765	1.46109	0.165894	2	4	5	17	7	8
gene:sscle_011770	0.504992	0.857337	2	0	2	3	3	0
gene:sscle_011775	2.2928	0.18039	0	0	4	9	5	7
gene:sscle_011780	1.15018	0.419178	0	4	5	8	5	8
gene:sscle_011785	1.22189	0.627661	3	0	0	2	4	2
gene:sscle_011790	-0.589441	0.638853	3	9	7	3	3	7
gene:sscle_011795	0.431408	0.751546	8	4	3	4	4	12
gene:sscle_011800	3.67971	0.338621	0	0	0	5	3	0
gene:sscle_011805	3.06215	0.33228	0	0	0	2	1	3
gene:sscle_011810	0.52803	0.571626	11	9	5	18	9	9
gene:sscle_011815	1.98592	0.386786	0	0	2	2	4	3
gene:sscle_011820	0.780534	0.023899	44	30	39	65	69	62
gene:sscle_011825	0.898796	0.043646	18	22	30	39	46	46
gene:sscle_011830	1.73844	0.0456373	5	3	3	14	11	13
gene:sscle_011835	-0.0315669	0.966633	29	21	16	18	26	19
gene:sscle_011840	1.28323	0.274493	3	3	2	9	6	5
gene:sscle_011845	-0.172319	0.929668	3	1	4	3	4	1
gene:sscle_011850	0.969212	0.387169	4	4	2	8	6	7
gene:sscle_011855	-0.00314357	0.999162	4	0	4	2	1	6
gene:sscle_011860	1.60699	0.408676	7	0	0	9	5	7
gene:sscle_011865	0.548386	0.258178	24	17	26	33	31	35
gene:sscle_011870	1.81578	0.000807633	27	84	119	227	302	282
gene:sscle_011875	-0.808324	0.29615	10	33	30	17	12	13
gene:sscle_011880	1.79375	0.0942777	2	1	5	13	7	11
gene:sscle_011885	0.369473	0.676088	9	12	6	13	12	9
gene:sscle_011890	0.806842	0.0171672	58	56	63	131	99	81
gene:sscle_011895	1.42327	0.00240755	12	21	21	43	59	42
gene:sscle_011900	0.202675	0.917471	2	3	2	3	1	4
gene:sscle_011905	1.01817	0.393029	2	4	3	9	5	5
gene:sscle_011910	0.960658	0.136509	8	13	10	18	18	24
gene:sscle_011915	0.113969	0.857869	39	18	34	31	33	36
gene:sscle_011920	NA	NA	0	0	0	0	0	0
gene:sscle_011925	1.45071	0.541095	0	3	2	0	6	7
gene:sscle_011930	2.16072	0.705469	0	0	0	3	0	0
gene:sscle_011935	-0.520952	0.234358	53	60	61	48	46	27
gene:sscle_011940	0.725146	0.445994	19	4	6	15	15	18
gene:sscle_011945	0.256429	0.739178	34	25	21	48	30	17
gene:sscle_011950	0.330406	0.71079	9	13	6	10	11	14
gene:sscle_011955	1.29668	0.0100744	15	10	22	33	44	41
gene:sscle_011960	-0.0817803	0.972095	1	3	1	2	2	1
gene:sscle_011965	1.17233	0.118032	4	10	7	20	13	16
gene:sscle_011970	-0.624794	0.707535	3	1	7	2	2	4
gene:sscle_011975	0.693458	0.314719	13	12	8	21	19	14
gene:sscle_011980	1.269	0.000843083	26	24	27	76	56	54
gene:sscle_011985	-0.571559	0.398776	19	20	40	17	15	21
gene:sscle_011990	1.04229	0.152712	13	5	25	34	28	29
gene:sscle_011995	1.68241	0.413181	0	0	4	3	7	4
gene:sscle_012000	-0.466932	0.560546	14	12	10	10	8	8
gene:sscle_012005	0.334096	0.323306	61	93	88	101	94	110
gene:sscle_012010	0.541758	0.62232	5	5	9	16	5	8
gene:sscle_012015	1.24401	0.127054	8	4	8	22	10	16
gene:sscle_012020	0.0429374	0.960187	15	14	32	26	20	18
gene:sscle_012025	-1.86377	0.491968	2	0	4	1	0	1
gene:sscle_012030	0.568787	0.600743	9	4	4	6	11	8
gene:sscle_012035	-1.05086	0.338762	48	8	13	16	5	13
gene:sscle_012040	1.8003	0.236266	5	0	1	12	6	5
gene:sscle_012045	0.951022	0.321254	2	9	7	9	15	11
gene:sscle_012050	1.19828	0.00153129	45	39	44	125	101	68
gene:sscle_012055	-1.67999	0.0319442	15	41	47	17	10	5
gene:sscle_012060	0.887008	0.396475	7	5	9	23	5	12
gene:sscle_012065	1.57794	0.000968776	16	14	33	64	73	56
gene:sscle_012070	1.86185	0.0309195	8	10	2	30	29	13
gene:sscle_012075	1.76923	0.0914492	2	3	3	9	7	12
gene:sscle_012080	0.458223	0.914366	0	3	0	1	3	0
gene:sscle_012085	1.89534	0.00017075	15	17	17	89	50	44
gene:sscle_012090	4.9533	0.00859944	0	0	0	9	5	5
gene:sscle_012095	0.677346	0.904485	0	0	2	0	3	0
gene:sscle_012100	1.05192	0.804562	0	1	0	0	2	1
gene:sscle_012105	1.86535	0.0944015	12	0	5	30	16	18
gene:sscle_012110	0.973548	0.111084	12	8	13	20	26	20
gene:sscle_012115	0.0177371	0.9662	89	125	131	102	128	119
gene:sscle_012120	1.01363	0.602586	2	0	2	5	2	3
gene:sscle_012125	1.52547	0.244695	2	3	1	5	5	7
gene:sscle_012130	1.2133	0.17749	3	5	5	13	8	10
gene:sscle_012135	2.42528	0.652909	0	0	0	0	1	3
gene:sscle_012140	-0.385062	0.949075	2	0	0	0	2	0
gene:sscle_012145	-0.178033	0.847715	9	10	10	8	9	9
gene:sscle_012150	1.16998	0.0610083	20	13	11	43	38	19
gene:sscle_012155	1.27113	0.0242685	21	14	12	44	24	46
gene:sscle_012160	-0.967183	0.163101	21	13	29	12	13	8
gene:sscle_012165	0.0237457	0.982873	9	5	12	10	11	6
gene:sscle_012170	1.57149	0.79196	0	0	0	2	0	0
gene:sscle_012175	NA	NA	0	0	0	0	0	0
gene:sscle_012180	5.29421	4.41119e-11	3	1	2	128	88	51
gene:sscle_012185	1.01303	0.00171859	49	65	85	153	128	123
gene:sscle_012190	0.106085	0.929038	14	5	6	8	8	13
gene:sscle_012195	1.30388	0.409931	0	3	3	6	3	5
gene:sscle_012200	2.16616	0.216706	1	3	0	8	7	2
gene:sscle_012205	-0.528188	0.603218	11	9	5	6	5	7
gene:sscle_012210	1.00522	0.115438	9	12	8	16	20	21
gene:sscle_012215	-0.418104	0.866965	1	5	1	4	2	0
gene:sscle_012220	-0.894053	0.616936	5	0	10	2	3	3
gene:sscle_012225	0.730449	0.620485	2	3	2	4	4	3
gene:sscle_012230	0.838359	0.827083	0	3	0	3	0	2
gene:sscle_012235	-0.820848	0.28708	14	12	25	12	10	7
gene:sscle_012240	0.297073	0.806203	7	4	8	5	13	6
gene:sscle_012245	0.688339	0.244569	15	10	13	20	21	23
gene:sscle_012250	2.79274	0.0215908	1	0	4	18	8	12
gene:sscle_012255	2.23907	0.00519114	4	4	3	23	13	19
gene:sscle_012260	0.712384	0.44792	22	7	5	22	18	15
gene:sscle_012265	0.843139	0.354751	10	4	8	12	19	8
gene:sscle_012270	0.591976	0.394738	14	17	18	37	15	22
gene:sscle_012275	1.80256	0.061016	3	5	3	22	10	8
gene:sscle_012280	0.849114	0.669347	0	5	2	2	8	3
gene:sscle_012285	0.533097	0.872695	1	1	0	0	2	2
gene:sscle_012290	0.964256	0.60942	1	0	4	5	3	3
gene:sscle_012295	2.14083	0.0694219	9	3	0	21	15	14
gene:sscle_012300	1.06655	0.00871718	18980	15622	15052	54789	27640	21569
gene:sscle_012305	1.33057	0.00181796	14485	11946	11860	52374	25362	18567
gene:sscle_012310	1.12021	0.000680775	69472	59924	55892	195698	109606	97472
gene:sscle_012315	1.14864	0.000893518	79766	63626	60805	221438	126437	104843
gene:sscle_012320	1.15765	0.00102743	79487	67566	64672	235645	129316	107384
gene:sscle_012325	1.40231	0.000460975	165120	116792	133274	579188	280756	237495
gene:sscle_012330	1.38799	3.30525e-06	166961	147498	150088	566064	368044	281674
gene:sscle_012335	1.38153	7.61342e-07	156464	144618	145606	527194	362372	274256
gene:sscle_012340	1.40201	1.38725e-06	160643	144805	145224	550565	360064	280359
gene:sscle_012345	0.0865269	0.794195	88	108	86	98	102	98
gene:sscle_012350	0.810433	0.832381	0	3	0	2	0	3
gene:sscle_012355	0.696846	0.283301	12	14	18	33	22	17
gene:sscle_012360	0.556645	0.386729	21	9	17	25	20	24
gene:sscle_012365	0.994657	0.560386	0	3	3	4	4	3
gene:sscle_012370	0.489878	0.36364	15	31	30	36	34	37
gene:sscle_012375	-0.108101	0.94015	2	7	19	11	6	8
gene:sscle_012380	1.04416	0.860601	0	0	1	0	3	0
gene:sscle_012385	2.03016	0.17749	0	4	1	8	4	8
gene:sscle_012390	1.94916	7.03245e-05	10	18	25	77	76	51
gene:sscle_012395	1.67481	0.497897	0	0	2	2	3	2
gene:sscle_012400	-0.220358	0.89378	2	4	4	4	3	2
gene:sscle_012405	1.53477	0.624829	0	0	1	2	1	1
gene:sscle_012410	1.60007	0.295434	0	4	2	9	6	3
gene:sscle_012415	0.835732	0.827615	0	3	0	3	2	0
gene:sscle_012420	1.15016	0.249533	2	8	5	12	7	14
gene:sscle_012425	2.22196	0.00585905	3	7	4	27	25	12
gene:sscle_012430	0.121486	0.955068	1	3	2	4	1	2
gene:sscle_012435	1.73199	0.0181181	5	10	5	33	16	20
gene:sscle_012440	1.4231	0.813417	0	0	0	0	2	0
gene:sscle_012445	1.54656	0.00413194	8	12	18	42	35	32
gene:sscle_012450	2.50361	0.302693	0	0	1	2	2	3
gene:sscle_012455	0.578573	0.929671	0	0	0	0	0	1
gene:sscle_012460	0.0470376	0.983084	2	0	5	2	2	4
gene:sscle_012465	-0.00629111	0.989626	193	112	137	162	119	160
gene:sscle_012470	0.487367	0.830781	1	0	3	2	3	2
gene:sscle_012475	0.207206	0.915706	1	7	3	4	1	8
gene:sscle_012480	0.539188	0.439451	9	17	26	27	25	23
gene:sscle_012485	1.13018	0.176571	5	8	15	31	12	19
gene:sscle_012490	0.545397	0.722691	3	1	3	5	4	3
gene:sscle_012495	NA	NA	0	0	0	0	0	0
gene:sscle_012500	-0.08315	0.978369	2	3	3	8	0	0
gene:sscle_012505	-0.512373	0.290242	42	26	43	26	24	27
gene:sscle_012510	0.214333	0.774668	27	37	26	53	18	33
gene:sscle_012515	1.71377	0.0011037	12	9	18	56	37	36
gene:sscle_012520	4.67052	0.0474376	0	0	0	9	7	1
gene:sscle_012525	0.0217374	0.985497	14	8	16	13	21	4
gene:sscle_012530	1.54027	0.360513	3	0	2	9	6	2
gene:sscle_012535	-1.92555	0.235069	10	4	3	3	0	2
gene:sscle_012540	-1.38942	0.589846	1	1	2	0	1	1
gene:sscle_012545	NA	NA	0	0	0	0	0	0
gene:sscle_012550	0.634619	0.124714	37	29	41	66	57	45
gene:sscle_012555	0.0314949	0.978225	11	4	15	9	8	14
gene:sscle_012560	3.29638	0.267511	0	0	0	3	3	1
gene:sscle_012565	-1.36505	0.711297	2	3	0	2	0	0
gene:sscle_012570	-1.20634	0.785526	1	0	1	1	0	0
gene:sscle_012575	-0.167439	0.826449	35	39	31	52	19	23
gene:sscle_012580	-0.329774	0.674706	12	12	15	10	9	11
gene:sscle_012585	0.445654	0.428171	20	24	38	45	34	32
gene:sscle_012590	-0.181458	0.668939	106	166	201	157	133	127
gene:sscle_012595	0.103736	0.855626	47	31	40	31	52	45
gene:sscle_012600	-0.383199	0.952765	0	0	1	1	0	0
gene:sscle_012605	-0.602237	0.919268	0	3	0	0	2	0
gene:sscle_012610	0.545805	0.789018	3	0	6	7	7	1
gene:sscle_012615	1.18668	0.0800733	14	8	8	28	26	15
gene:sscle_012620	1.08654	0.207552	8	9	12	33	21	8
gene:sscle_012625	2.99827	0.0922908	0	0	2	8	4	6
gene:sscle_012630	-0.0382701	0.983867	7	1	3	8	2	2
gene:sscle_012635	4.74689	0.000183658	3	0	0	45	32	14
gene:sscle_012640	1.43103	0.000327221	30	29	24	77	91	54
gene:sscle_012645	0.684263	0.565387	10	5	2	14	8	6
gene:sscle_012650	1.50205	0.802921	0	0	0	1	0	1
gene:sscle_012655	0.780725	0.272411	9	7	11	16	16	14
gene:sscle_012660	3.06098	0.314016	0	0	0	2	2	2
gene:sscle_012665	-1.19095	0.10133	38	17	15	11	9	10
gene:sscle_012670	0.894732	0.322186	7	4	6	9	8	14
gene:sscle_012675	1.32435	0.403134	9	3	0	15	9	4
gene:sscle_012680	1.43644	0.177441	8	3	2	16	11	7
gene:sscle_012685	2.50204	0.302874	0	0	1	2	3	2
gene:sscle_012690	1.49848	0.303104	2	0	5	4	10	8
gene:sscle_012695	-2.83022	0.44808	1	1	1	0	0	0
gene:sscle_012700	0.561949	0.54898	3	9	12	13	13	11
gene:sscle_012705	0.639105	0.033608	46	60	56	88	78	86
gene:sscle_012710	NA	NA	0	0	0	0	0	0
gene:sscle_012715	2.0631	0.000689235	4	9	8	37	25	29
gene:sscle_012720	0.488484	0.776355	3	3	1	4	2	4
gene:sscle_012725	-0.172441	0.874545	4	12	11	7	8	9
gene:sscle_012730	-1.32972	0.343776	33	4	3	8	4	4
gene:sscle_012735	-0.162817	0.633526	104	101	92	105	85	76
gene:sscle_012740	0.869917	0.326421	3	7	8	10	11	12
gene:sscle_012745	-1.0894	0.040148	36	30	58	22	23	14
gene:sscle_012750	-0.0115765	0.998897	0	3	0	0	0	3
gene:sscle_012755	1.07218	0.102157	10	8	13	29	20	17
gene:sscle_012760	0.7893	0.697182	3	0	2	2	6	2
gene:sscle_012765	3.42057	0.407776	0	0	0	0	5	2
gene:sscle_012770	3.64597	0.150493	0	0	0	3	3	3
gene:sscle_012775	0.84423	0.500657	3	4	4	10	8	3
gene:sscle_012780	0.842136	0.410192	2	9	16	10	18	19
gene:sscle_012785	2.53914	0.629207	0	0	0	3	1	0
gene:sscle_012790	1.28561	0.0552294	13	9	5	26	18	22
gene:sscle_01g000010	0.00419063	0.984182	3270	2857	2602	2971	2949	2834
gene:sscle_01g000020	0.431268	0.0192433	3192	2629	2819	3337	4095	4220
gene:sscle_01g000030	-0.527675	0.015319	1564	2030	2274	1234	1425	1412
gene:sscle_01g000040	-0.134289	0.384168	4004	4696	4621	3924	4204	4008
gene:sscle_01g000050	-4.57838	7.80946e-14	13512	3845	2284	241	254	328
gene:sscle_01g000060	0.612363	0.284402	7954	3321	2362	5158	8312	7378
gene:sscle_01g000070	1.06718	0.000431734	13256	7439	7851	16760	21197	21858
gene:sscle_01g000080	0.533909	0.500502	10	18	24	18	18	39
gene:sscle_01g000090	-0.312434	0.298823	816	563	719	438	641	610
gene:sscle_01g000100	-1.73791	1.12451e-07	100145	131439	148494	24003	49710	40236
gene:sscle_01g000110	-0.556408	0.0216684	1466	1040	1032	897	709	801
gene:sscle_01g000120	-0.396196	0.520557	140	112	45	86	77	62
gene:sscle_01g000130	-0.123775	0.87675	60	20	36	41	25	41
gene:sscle_01g000140	1.1121	0.0431732	21	52	74	99	92	126
gene:sscle_01g000150	0.29231	0.0993135	17576	21503	21659	22574	26571	25233
gene:sscle_01g000160	-0.188438	0.2662	9796	8782	7693	7751	7652	7651
gene:sscle_01g000170	0.208303	0.238471	2244	2623	2840	2837	3127	2940
gene:sscle_01g000180	0.0310393	0.936825	1280	2092	2258	1843	1926	1983
gene:sscle_01g000190	-0.646931	1.88931e-06	900	1017	968	656	585	601
gene:sscle_01g000200	-0.0480823	0.781714	1582	1580	1480	1377	1592	1520
gene:sscle_01g000210	-0.292417	0.0173207	1696	1891	1748	1504	1447	1405
gene:sscle_01g000220	-0.779655	0.00549503	1724	2280	2719	1590	1270	1057
gene:sscle_01g000230	-1.00825	6.02459e-07	2072	2705	2872	1430	1181	1191
gene:sscle_01g000240	-1.40914	0.00485571	923	383	431	303	132	220
gene:sscle_01g000250	-1.29819	5.55187e-26	5333	6128	6274	2492	2389	2330
gene:sscle_01g000260	-2.28554	1.05932e-05	857	288	274	97	83	111
gene:sscle_01g000270	1.14966	0.630024	3	5	0	9	9	0
gene:sscle_01g000280	-0.962887	0.000232856	13789	9425	8007	4907	5497	5613
gene:sscle_01g000290	-2.4858	7.63565e-06	60	46	67	17	9	5
gene:sscle_01g000300	1.25477	3.49642e-10	1345	995	973	2918	2484	2504
gene:sscle_01g000310	1.39668	1.93595e-08	204	149	140	499	374	425
gene:sscle_01g000320	-3.87037	1.96412e-17	337	941	997	51	42	62
gene:sscle_01g000330	-0.718431	0.000792363	342	274	272	200	167	173
gene:sscle_01g000340	-1.16972	1.02795e-05	477	578	669	323	230	214
gene:sscle_01g000350	-0.623299	0.0740025	274	212	270	194	108	189
gene:sscle_01g000360	-0.822837	0.00519599	239	208	143	114	112	107
gene:sscle_01g000370	0.215272	0.0798082	1270	1227	1300	1528	1485	1398
gene:sscle_01g000380	0.0809114	0.628937	3890	3928	3326	3923	4013	3850
gene:sscle_01g000390	0.663728	0.000326989	5276	3900	4130	6709	7525	6845
gene:sscle_01g000400	0.305545	0.181721	2990	2249	2039	3070	2988	2938
gene:sscle_01g000410	-0.244322	0.0336737	8961	8546	8646	6860	7654	7564
gene:sscle_01g000420	-0.317968	0.227266	1532	1036	1095	1091	894	955
gene:sscle_01g000430	0.790933	0.00337657	271	179	167	350	362	356
gene:sscle_01g000440	0.023896	0.942445	5595	3947	3553	4457	4529	4328
gene:sscle_01g000450	5.02008	0.00186212	1	0	0	18	7	15
gene:sscle_01g000460	0.139919	0.380799	3723	4486	4299	4742	4537	4501
gene:sscle_01g000470	0.369183	0.0013263	19261	20145	22114	26497	26993	25972
gene:sscle_01g000480	-0.240963	0.532481	3782	2393	1840	2370	2245	2166
gene:sscle_01g000490	1.53419	1.53165e-35	856	923	872	2781	2471	2425
gene:sscle_01g000500	0.54276	0.00364129	8944	11485	12133	14739	16722	15973
gene:sscle_01g000510	1.23419	0.00242114	75	110	80	303	165	153
gene:sscle_01g000520	0.19873	0.818692	31	13	26	37	30	14
gene:sscle_01g000530	0.458299	0.340172	36	24	27	38	47	35
gene:sscle_01g000540	0.405128	0.017018	5195	5267	5972	6321	7977	7464
gene:sscle_01g000550	1.49378	2.57803e-20	2489	2186	2870	6710	6868	7678
gene:sscle_01g000560	-1.0395	0.0061119	821	403	432	303	218	285
gene:sscle_01g000570	1.03617	7.97416e-09	1526	1900	1972	3246	3912	3911
gene:sscle_01g000580	1.21999	3.45518e-06	1701	1798	2669	3906	5251	5216
gene:sscle_01g000590	-0.736976	0.00200929	1002	748	668	459	453	539
gene:sscle_01g000600	-3.71525	3.63038e-10	24211	7324	4286	955	887	885
gene:sscle_01g000610	0.544507	7.5773e-08	2022	1870	1855	2796	2805	2783
gene:sscle_01g000620	1.67843	4.34378e-17	3272	3229	2700	10855	10777	7819
gene:sscle_01g000630	-0.0535678	0.635295	13391	14190	13703	13383	12986	13408
gene:sscle_01g000640	-1.24926	0.0258909	113	409	437	146	134	122
gene:sscle_01g000650	0.4444	0.15243	139	153	204	270	217	190
gene:sscle_01g000660	1.19644	0.00183673	26	24	43	73	72	68
gene:sscle_01g000670	-0.0674944	0.71916	20792	21889	21319	17808	21808	21457
gene:sscle_01g000680	-0.265904	0.0134658	7227	6477	6856	5709	5754	5637
gene:sscle_01g000690	0.638988	7.06092e-07	1049	946	1023	1510	1686	1505
gene:sscle_01g000700	0.49605	0.000383008	2667	3093	3212	4411	4188	4055
gene:sscle_01g000710	1.17298	0.115565	32	10	60	110	61	62
gene:sscle_01g000720	0.698523	0.551738	8	3	13	20	14	5
gene:sscle_01g000730	0.992134	0.0012167	1325	693	833	2095	1846	1732
gene:sscle_01g000740	-0.705681	0.00888523	9952	6775	5908	5098	4216	4565
gene:sscle_01g000750	0.545696	0.258486	38	90	93	102	116	106
gene:sscle_01g000760	0.0296436	0.901388	5084	4450	3870	4368	4471	4843
gene:sscle_01g000770	0.679902	0.0235038	5426	7922	10484	11887	13272	13021
gene:sscle_01g000780	1.82063	7.02353e-05	35	22	23	134	81	68
gene:sscle_01g000790	0.00264317	0.997226	481	928	1054	937	855	675
gene:sscle_01g000800	-0.0227927	0.874455	12343	12313	11689	11407	11855	12512
gene:sscle_01g000810	0.0231213	0.965549	4010	3867	3510	5886	2610	3076
gene:sscle_01g000820	-0.47601	1.60259e-07	9954	9314	9882	7031	7086	6843
gene:sscle_01g000830	-0.398057	0.469188	30	42	30	34	22	21
gene:sscle_01g000840	1.57149	0.79196	0	0	0	2	0	0
gene:sscle_01g000850	1.74862	0.0884781	12	0	10	24	33	20
gene:sscle_01g000860	0.391443	0.0252952	6124	4790	4782	6607	6988	6995
gene:sscle_01g000870	0.0860332	0.847233	8745	5312	4203	6941	5848	6594
gene:sscle_01g000880	-4.5773	7.83426e-16	13999	5031	2579	350	266	290
gene:sscle_01g000890	-0.488203	0.655049	20	9	7	4	9	13
gene:sscle_01g000900	-0.41799	0.290943	16685	9564	7583	7671	8391	9260
gene:sscle_01g000910	-2.19239	0.0041127	26	81	89	26	7	11
gene:sscle_01g000920	-1.80003	0.005107	70	220	276	60	29	73
gene:sscle_01g000930	-4.12089	9.64354e-22	292	809	682	37	36	30
gene:sscle_01g000940	-1.37982	0.346833	8	4	2	2	2	2
gene:sscle_01g000950	-5.70993	0.00481193	8	16	2	0	0	0
gene:sscle_01g000960	1.48201	2.25862e-17	28286	21212	26832	67106	67635	78481
gene:sscle_01g000970	0.562127	0.00463316	3024	3512	3145	5661	4566	4066
gene:sscle_01g000980	-0.394987	0.00396887	5254	5578	5728	3842	4160	4591
gene:sscle_01g000990	-0.0340877	0.859748	8216	7718	6798	7086	7323	7791
gene:sscle_01g001000	-0.111583	0.750356	1522	2462	1906	2103	1510	1838
gene:sscle_01g001010	-0.398187	0.0179781	5664	6434	6682	4965	4168	5118
gene:sscle_01g001020	-0.206996	0.149829	12137	10667	10220	9800	9199	9611
gene:sscle_01g001030	0.216919	0.0936808	7535	7232	6707	8336	7872	8750
gene:sscle_01g001040	0.946218	2.09649e-12	5007	4601	5157	8558	10291	9604
gene:sscle_01g001050	-0.0402366	0.874984	2136	1547	1812	1857	1766	1722
gene:sscle_01g001060	0.662581	0.00102743	4924	6694	5987	10622	8719	8524
gene:sscle_01g001070	-0.0572624	0.668939	13664	13901	13104	12811	12514	13759
gene:sscle_01g001080	1.24602	1.22451e-12	20843	23577	24922	46094	61627	56749
gene:sscle_01g001090	0.477096	0.0771073	7138	11069	11554	12412	14515	14498
gene:sscle_01g001100	0.607276	0.260676	2157	911	650	2035	1737	1893
gene:sscle_01g001110	-0.146614	0.404266	4431	5597	5168	4684	4550	4491
gene:sscle_01g001120	0.000876098	0.998897	5726	9835	9545	7865	8077	9179
gene:sscle_01g001130	-0.748847	0.0867748	73	56	41	28	39	35
gene:sscle_01g001140	0.409304	0.106478	3987	6381	5904	7187	7181	7241
gene:sscle_01g001150	2.01452	0.000177614	2089	723	503	4356	4511	4528
gene:sscle_01g001160	-0.419095	0.000847953	1384	1593	1497	1139	1113	1093
gene:sscle_01g001170	0.268707	0.599464	42805	102764	112421	85302	118136	107370
gene:sscle_01g001180	0.0297946	0.950799	56	58	67	77	52	56
gene:sscle_01g001190	-0.412151	0.374587	204	319	509	269	285	222
gene:sscle_01g001200	-0.0327155	0.886817	2896	2415	2299	2563	2303	2574
gene:sscle_01g001210	0.179831	0.409592	9096	11408	12122	11162	13251	12544
gene:sscle_01g001220	0.201607	0.415851	3116	4551	4338	4327	4780	4697
gene:sscle_01g001230	0.735864	0.00787301	7086	11559	11853	14805	17525	18461
gene:sscle_01g001240	-0.1414	0.582799	12130	8774	8683	8819	8378	9629
gene:sscle_01g001250	-0.131842	0.677622	5867	4121	3647	4219	3772	4453
gene:sscle_01g001260	1.80312	0.000436782	67	22	35	185	149	101
gene:sscle_01g001270	0.608573	0.0833192	9572	5919	4747	8637	11540	10680
gene:sscle_01g001280	0.365121	0.0257403	3053	3641	3773	4194	4801	4485
gene:sscle_01g001290	0.397614	7.44448e-07	45889	47238	46329	59736	62130	61841
gene:sscle_01g001300	-0.248891	0.707744	16889	6127	5154	9473	5917	8317
gene:sscle_01g001310	-0.0643964	0.77519	1696	1278	1436	1402	1390	1427
gene:sscle_01g001320	-0.803283	1.46062e-12	3349	3600	3187	1952	1854	2002
gene:sscle_01g001330	-0.325886	0.231462	212	186	168	159	125	167
gene:sscle_01g001340	0.328248	0.370754	1797	3313	3615	3480	3854	3619
gene:sscle_01g001350	1.41852	0.124859	3	5	3	11	11	8
gene:sscle_01g001360	-0.940642	0.0050465	7697	14897	16434	6298	6788	7248
gene:sscle_01g001370	-1.429	2.66244e-05	955	1728	2176	635	568	601
gene:sscle_01g001380	1.07719	0.431927	3909	461	396	2859	2384	4815
gene:sscle_01g001390	1.11314	3.50542e-10	2200	2477	2507	4296	5791	5450
gene:sscle_01g001400	-0.122063	0.427643	2800	3224	2893	2577	2782	2832
gene:sscle_01g001410	0.453188	0.0349757	1956	2814	2754	3401	3383	3515
gene:sscle_01g001420	0.101855	0.740099	10586	11649	7317	10980	9911	10821
gene:sscle_01g001430	-0.552485	0.0374765	517	519	601	477	335	306
gene:sscle_01g001440	0.301108	0.0187972	1342	1324	1364	1532	1674	1759
gene:sscle_01g001450	0.285456	0.114497	2369	1915	1926	2728	2460	2382
gene:sscle_01g001460	1.37146	0.000106649	731	341	409	1512	1175	1146
gene:sscle_01g001470	0.437972	0.0953741	6204	4168	3911	6679	6596	6075
gene:sscle_01g001480	-0.177661	0.623979	146	208	128	145	149	130
gene:sscle_01g001490	-0.00470896	0.982738	1149	984	995	1107	1049	962
gene:sscle_01g001500	-0.850182	0.14408	152	55	67	65	41	46
gene:sscle_01g001510	3.92836	0.14066	0	0	0	3	1	6
gene:sscle_01g001520	0.327326	0.0102646	1728	1941	1981	2286	2385	2415
gene:sscle_01g001530	-6.07342	4.30395e-28	49458	253073	248491	3301	2249	2632
gene:sscle_01g001540	0.975839	6.72692e-09	3582	2854	2790	6563	5863	5721
gene:sscle_01g001550	-0.232557	0.717775	596	2023	2176	1370	1327	1385
gene:sscle_01g001560	0.809229	9.07248e-13	3132	3397	3423	5427	5995	6014
gene:sscle_01g001570	-1.69979	2.03434e-10	4611	7399	6712	2168	2098	1497
gene:sscle_01g001580	5.17877	0.00328243	0	0	0	9	6	8
gene:sscle_01g001590	0.0970046	0.854339	297	146	229	317	188	216
gene:sscle_01g001600	-0.317096	0.150181	1068	818	1147	777	871	789
gene:sscle_01g001610	0.426004	0.00635521	5069	5951	5858	8360	7100	7217
gene:sscle_01g001620	0.654902	0.0393854	84	132	130	215	168	161
gene:sscle_01g001630	0.244094	0.172517	5709	7222	7198	7560	8124	8154
gene:sscle_01g001640	0.167828	0.47012	944	1038	1298	1139	1286	1260
gene:sscle_01g001650	0.862023	0.017779	141	119	127	335	189	180
gene:sscle_01g001660	3.1917	5.14312e-25	391	220	199	2186	2371	2847
gene:sscle_01g001670	0.173385	0.566303	76	80	81	88	86	92
gene:sscle_01g001680	-0.823603	0.000245181	609	659	653	282	374	430
gene:sscle_01g001690	0.051234	0.93765	50	25	44	48	44	31
gene:sscle_01g001700	0.729813	0.128669	2229	2635	2430	2127	6601	3367
gene:sscle_01g001710	0.0553247	0.89378	6072	4492	4011	3928	6492	4724
gene:sscle_01g001720	0.872897	0.366644	15	9	6	23	27	7
gene:sscle_01g001730	4.45905	5.76258e-132	198	176	137	3697	3983	3559
gene:sscle_01g001740	6.53211	1.04896e-283	625	754	772	55867	75738	67387
gene:sscle_01g001750	0.530375	0.040303	2235	3225	3707	4159	4576	4507
gene:sscle_01g001760	0.145028	0.301496	1002	1040	971	1139	1145	1046
gene:sscle_01g001770	-0.714533	4.74998e-10	2203	2330	2239	1472	1299	1357
gene:sscle_01g001780	-0.33783	0.429698	219	167	130	181	107	120
gene:sscle_01g001790	-0.171697	0.186247	22318	20882	20216	17724	18674	19902
gene:sscle_01g001800	3.45724	1.75383e-57	125	89	120	1409	1201	1075
gene:sscle_01g001810	0.367758	0.0089734	2216	2639	2530	3109	3340	3079
gene:sscle_01g001820	-0.345091	0.0598167	1551	1407	1196	1145	1013	1113
gene:sscle_01g001830	-10.3459	1.08486e-22	8421	79660	84598	83	27	23
gene:sscle_01g001840	-0.446072	0.0355354	51386	40625	37107	28191	34784	31803
gene:sscle_01g001850	-0.464287	0.0443734	3974	5822	5877	3594	3917	3848
gene:sscle_01g001860	3.20609	1.43295e-59	385	406	419	2963	4366	3839
gene:sscle_01g001870	-1.20601	0.293207	18	10	7	10	2	3
gene:sscle_01g001880	-1.10052	0.395569	14	12	5	1	10	3
gene:sscle_01g001890	0.111292	0.874455	26	56	54	44	67	35
gene:sscle_01g001900	-0.0833261	0.88343	115	200	223	114	216	177
gene:sscle_01g001910	-0.500094	0.00458473	4288	3628	4705	2752	3236	2937
gene:sscle_01g001920	-4.31067	4.4837e-16	3407	15439	14978	573	664	467
gene:sscle_01g001930	-0.884735	9.56377e-06	2647	2254	1829	1123	1259	1262
gene:sscle_01g001940	-0.553985	0.280059	481	201	187	213	181	199
gene:sscle_01g001950	-0.422326	0.827913	7	5	0	3	3	3
gene:sscle_01g001960	-0.620047	0.000283569	4036	4080	3436	2681	2174	2661
gene:sscle_01g001970	1.61146	3.39858e-11	180	111	164	503	463	428
gene:sscle_01g001980	0.277631	0.519391	135	103	78	163	111	110
gene:sscle_01g001990	0.603976	0.023639	6022	4041	3551	6820	7066	6806
gene:sscle_01g002000	-2.77295	5.83624e-34	2954	3015	2581	307	440	503
gene:sscle_01g002010	-0.864825	0.00493034	1469	1062	837	751	521	577
gene:sscle_01g002020	-0.85703	8.07901e-07	549	493	457	281	297	250
gene:sscle_01g002030	-2.40016	0.0662451	18784	3640	2609	3409	651	683
gene:sscle_01g002040	0.296868	0.809372	27	3	13	24	19	11
gene:sscle_01g002050	5.68429	0.00336548	0	0	0	20	10	3
gene:sscle_01g002060	-0.217064	0.624176	113	131	167	150	121	83
gene:sscle_01g002070	-0.201961	0.382519	2135	2410	3033	2161	2326	2103
gene:sscle_01g002080	0.460786	0.00144252	1581	1817	1958	2424	2481	2465
gene:sscle_01g002090	0.00310946	0.992939	2851	2028	1850	2262	2185	2298
gene:sscle_01g002100	0.310942	0.0337274	3809	4153	4629	4971	5256	5395
gene:sscle_01g002110	0.266556	0.641385	124	128	128	86	241	129
gene:sscle_01g002120	-0.727136	0.00600436	2313	1560	1444	1128	942	1142
gene:sscle_01g002130	-0.75046	1.19764e-06	984	866	791	521	539	511
gene:sscle_01g002140	-0.486716	0.0714935	206	142	157	123	123	116
gene:sscle_01g002150	1.99757	5.12885e-07	104	54	57	379	268	213
gene:sscle_01g002160	0.317407	0.0317085	139553	136621	127458	148795	174040	180125
gene:sscle_01g002170	0.187968	0.140487	4109	3776	3761	4179	4465	4622
gene:sscle_01g002180	-2.01457	0.00431163	4117	966	629	575	417	421
gene:sscle_01g002190	-0.0379553	0.933958	59	59	81	69	57	68
gene:sscle_01g002200	-0.0817228	0.725639	311	268	311	302	262	279
gene:sscle_01g002210	0.099635	0.613782	3120	3830	3733	3539	3854	4053
gene:sscle_01g002220	1.34936	4.44353e-14	630	706	666	1937	1422	1741
gene:sscle_01g002230	-0.482069	0.0273041	6594	4659	4629	3875	3825	3672
gene:sscle_01g002240	-1.14002	5.65292e-15	12299	10336	10726	5492	4590	5057
gene:sscle_01g002250	-0.888346	5.78007e-06	2108	1645	1740	1137	866	966
gene:sscle_01g002260	-0.403652	0.0345061	6749	5109	5267	4639	4194	4113
gene:sscle_01g002270	-0.202019	0.315615	4941	3751	3856	3699	3684	3526
gene:sscle_01g002280	0.0435042	0.908426	1827	2922	3106	2533	2921	2642
gene:sscle_01g002290	-1.02571	0.00521292	3942	8918	8930	3523	3525	3654
gene:sscle_01g002300	-0.14567	0.622774	5263	7694	7996	5679	6924	6336
gene:sscle_01g002310	0.0510698	0.781464	7769	8142	7764	7262	8825	8439
gene:sscle_01g002320	-0.173235	0.471409	7414	10540	9613	7445	8639	8362
gene:sscle_01g002330	-0.00403827	0.994835	53	64	94	75	79	57
gene:sscle_01g002340	1.20732	5.20301e-12	1622	1865	2114	3799	4524	4610
gene:sscle_01g002350	-0.962382	6.76352e-10	7956	7567	7097	4456	3558	3596
gene:sscle_01g002360	-1.94961	1.57168e-06	6045	5752	5933	1269	2469	852
gene:sscle_01g002370	0.200895	0.477982	292	277	398	363	409	341
gene:sscle_01g002380	0.125935	0.532208	1208	1374	1440	1374	1379	1635
gene:sscle_01g002390	-0.177561	0.552106	510	687	820	606	623	556
gene:sscle_01g002400	0.319365	0.541396	69	98	164	166	139	109
gene:sscle_01g002410	0.488452	0.0256714	9709	13899	13216	17907	15468	18285
gene:sscle_01g002420	-0.581734	0.843336	15	0	1	9	0	3
gene:sscle_01g002430	0.762144	1.13598e-05	2544	2935	3260	4405	5387	5032
gene:sscle_01g002440	0.684335	0.0089944	187	175	163	351	233	262
gene:sscle_01g002450	-0.325737	0.640648	31	13	30	20	22	18
gene:sscle_01g002460	1.09448	0.0924084	9	7	17	24	23	23
gene:sscle_01g002470	0.464223	0.863471	0	0	8	7	2	3
gene:sscle_01g002480	1.52366	0.109728	4	3	5	18	8	9
gene:sscle_01g002490	-0.000267669	0.999471	1508	2428	2324	2081	2140	2037
gene:sscle_01g002500	-0.282061	0.045249	16226	15271	16591	12094	14462	12991
gene:sscle_01g002510	0.113561	0.701018	304	254	312	371	267	304
gene:sscle_01g002520	-0.525745	0.108963	1625	2887	3113	1900	1727	1669
gene:sscle_01g002530	-0.450712	0.393043	66	56	30	37	34	41
gene:sscle_01g002540	-0.221095	0.572799	68	85	57	62	54	63
gene:sscle_01g002550	-0.300261	0.778171	23	7	16	14	6	17
gene:sscle_01g002560	-0.689422	0.000110312	592	473	507	314	351	311
gene:sscle_01g002570	-3.08107	5.03499e-20	3862	5720	5409	738	350	684
gene:sscle_01g002580	2.181	0.449506	0	0	4	14	0	5
gene:sscle_01g002590	0.0110182	0.974504	2736	4469	3861	3757	3833	3561
gene:sscle_01g002600	0.362123	0.0124971	2632	2439	2405	3529	2940	3141
gene:sscle_01g002610	0.0839093	0.464748	3966	3881	3907	3991	4285	4182
gene:sscle_01g002620	0.0715271	0.702883	8682	7137	7537	7759	8622	8163
gene:sscle_01g002630	-0.353154	0.0956708	5813	8120	7355	5068	5990	5606
gene:sscle_01g002640	-1.59304	0.00341401	438	157	139	95	76	73
gene:sscle_01g002650	1.0126	4.25579e-19	2073	2337	2395	4520	4621	4586
gene:sscle_01g002660	2.28313	5.30439e-11	54	29	63	282	214	220
gene:sscle_01g002670	0.917481	0.00380618	125	103	111	270	154	218
gene:sscle_01g002680	2.7408	0.00343733	4	5	0	24	22	17
gene:sscle_01g002690	-0.451376	0.00234875	18067	17722	14634	12181	12011	12684
gene:sscle_01g002700	-0.0136145	0.988706	12	13	12	8	17	13
gene:sscle_01g002710	-0.532213	0.517965	34	17	35	15	11	34
gene:sscle_01g002720	0.0261123	0.916743	905	1015	822	1006	831	955
gene:sscle_01g002730	-0.138417	0.205063	16775	17822	16243	15621	15284	15282
gene:sscle_01g002740	0.249987	0.196836	772	812	953	912	1008	1097
gene:sscle_01g002750	-0.106345	0.563503	2914	3551	3432	2990	3260	2941
gene:sscle_01g002760	-0.676603	0.00952647	24405	17241	14556	12826	11124	11213
gene:sscle_01g002770	2.02743	0.293867	0	5	0	9	3	8
gene:sscle_01g002780	2.77106	6.21518e-12	16	12	13	116	92	79
gene:sscle_01g002790	0.312294	0.3907	149	193	160	275	186	163
gene:sscle_01g002800	0.139113	0.283495	7867	7751	7062	7983	8620	8372
gene:sscle_01g002810	1.00354	2.92405e-16	14074	14280	14444	25735	31012	29059
gene:sscle_01g002820	-0.177227	0.477788	12057	9097	9329	9967	7686	9308
gene:sscle_01g002830	0.0403037	0.851205	5532	4615	4413	5047	5201	4724
gene:sscle_01g002840	0.340736	0.0174168	2223	1981	2146	2878	2718	2448
gene:sscle_01g002850	0.328288	0.242916	4339	5410	7056	6176	7726	7198
gene:sscle_01g002860	0.814834	2.19021e-06	6733	9179	8561	14068	14261	14719
gene:sscle_01g002870	-0.00094149	0.998377	2120	1798	1504	1747	1780	1891
gene:sscle_01g002880	-3.3969	6.24747e-23	13211	19225	19323	2398	1078	1439
gene:sscle_01g002890	-0.409472	0.744886	5	8	5	3	8	3
gene:sscle_01g002900	1.12043	0.262396	11	7	2	19	15	8
gene:sscle_01g002910	0.293555	0.110346	4546	4105	3417	4750	4897	5142
gene:sscle_01g002920	-0.20813	0.228286	2077	2411	2024	1716	1980	1940
gene:sscle_01g002930	0.00495235	0.97434	2779	3035	2918	2914	2839	3008
gene:sscle_01g002940	-0.598652	0.00266731	1600	2065	2087	1424	1227	1148
gene:sscle_01g002950	-0.0262149	0.885378	4605	5225	5272	4667	5178	4984
gene:sscle_01g002960	-4.71313	3.37785e-17	52762	18284	9824	1029	1022	1033
gene:sscle_01g002970	-0.0477696	0.967974	25	7	18	26	16	7
gene:sscle_01g002980	-2.88918	4.40051e-18	8343	8157	8715	1381	625	1398
gene:sscle_01g002990	-0.165068	0.620485	335	335	329	385	233	274
gene:sscle_01g003000	0.487845	0.526896	9	12	9	10	16	15
gene:sscle_01g003010	0.0562102	0.933273	115	69	43	78	85	73
gene:sscle_01g003020	-0.250442	0.313801	247	282	319	270	219	225
gene:sscle_01g003030	1.16275	0.160789	7	14	5	27	12	19
gene:sscle_01g003040	1.70687	5.93398e-09	64	59	73	266	204	168
gene:sscle_01g003050	1.75282	4.40245e-35	5770	6149	7060	19549	22228	22189
gene:sscle_01g003060	3.06467	2.9864e-09	8	38	21	171	171	206
gene:sscle_01g003070	0.47139	1.60957e-05	9569	9694	10436	13119	14462	13595
gene:sscle_01g003080	-0.392382	0.0167751	8863	7163	7215	5899	6231	5576
gene:sscle_01g003090	-2.74663	3.82881e-18	30984	15356	16719	3500	2832	3065
gene:sscle_01g003100	-0.709996	0.00938429	7688	4939	4489	3557	3569	3337
gene:sscle_01g003110	-8.08629	1.14158e-33	43453	9744	5961	65	65	88
gene:sscle_01g003120	-2.80543	3.07136e-06	6434	1647	1567	629	374	377
gene:sscle_01g003130	0.237465	0.118467	8559	9596	10492	10867	11677	11228
gene:sscle_01g003140	-0.209544	0.0254573	10412	9907	10352	8660	9035	8830
gene:sscle_01g003150	0.148393	0.471073	7164	9091	8393	8122	9586	9607
gene:sscle_01g003160	-0.0812461	0.729447	12025	15918	16019	13518	14477	13558
gene:sscle_01g003170	0.23077	0.0945909	5599	5741	5772	7049	7008	6024
gene:sscle_01g003180	0.00243159	0.994835	13173	9321	8516	10525	10077	10460
gene:sscle_01g003190	0.180843	0.130751	5417	5429	5322	6546	5846	5937
gene:sscle_01g003200	0.47193	0.0261719	7224	5540	4903	8295	8096	8112
gene:sscle_01g003210	0.923829	1.30941e-15	2084	2056	1971	4041	4000	3553
gene:sscle_01g003220	-0.0636602	0.779099	3691	4232	4727	3821	4435	3848
gene:sscle_01g003230	0.227706	0.161663	25395	28213	30277	29759	34858	33608
gene:sscle_01g003240	-0.0547746	0.752311	9752	11014	9469	9283	9538	10285
gene:sscle_01g003250	-0.142108	0.498709	3262	4084	4294	3312	3697	3539
gene:sscle_01g003260	0.453952	3.08457e-05	2574	2657	2864	3661	3618	3810
gene:sscle_01g003270	0.0396189	0.883362	10736	15083	14496	13995	13409	14032
gene:sscle_01g003280	-0.404543	0.000232068	1483	1617	1527	1186	1158	1151
gene:sscle_01g003290	0.377892	0.000865879	2784	3121	3014	3774	3998	3816
gene:sscle_01g003300	-0.535377	8.41187e-06	3861	3986	3528	2751	2603	2494
gene:sscle_01g003310	-0.0349928	0.940087	20199	11721	9716	12727	13705	14207
gene:sscle_01g003320	-1.24984	2.11357e-06	5982	10028	10215	3944	3402	3682
gene:sscle_01g003330	-1.5063	0.00351297	12967	48713	50395	13265	13269	12918
gene:sscle_01g003340	0.270056	0.020592	3241	3556	3405	4290	4094	3917
gene:sscle_01g003350	0.271695	0.345433	3505	5518	5728	5862	6104	5839
gene:sscle_01g003360	-0.253529	0.410539	412	354	321	383	249	282
gene:sscle_01g003370	0.42883	0.06957	6332	4358	4295	6935	6484	6755
gene:sscle_01g003380	0.347063	0.0967056	9897	7933	7690	12345	9781	10336
gene:sscle_01g003390	-0.0905595	0.58469	21569	26092	24654	23154	22139	22620
gene:sscle_01g003400	0.0853034	0.532489	15068	15356	16299	15511	17260	16798
gene:sscle_01g003410	0.0887795	0.617573	3602	4219	4191	3968	4461	4344
gene:sscle_01g003420	-0.0507843	0.843061	4910	3753	4094	4630	3817	3872
gene:sscle_01g003430	0.496002	0.000404083	1769	1712	1802	2214	2558	2680
gene:sscle_01g003440	-5.12566	6.34767e-25	16936	70373	70537	1491	1452	1578
gene:sscle_01g003450	-0.387249	0.0752248	11886	17240	15900	10741	11741	11943
gene:sscle_01g003460	0.309322	0.662997	27	63	108	92	75	79
gene:sscle_01g003470	0.0439039	0.838109	10869	13290	13001	13872	11895	12540
gene:sscle_01g003480	-1.01222	0.187325	43	50	18	20	8	26
gene:sscle_01g003490	-1.1383	6.82396e-08	1733	2265	2457	1117	896	920
gene:sscle_01g003500	-1.31686	1.73387e-06	461	838	668	265	267	257
gene:sscle_01g003510	0.208977	0.60993	107	175	208	179	206	183
gene:sscle_01g003520	-0.0190573	0.929287	5765	5650	4657	5356	5248	5255
gene:sscle_01g003530	-0.130518	0.529346	3480	2994	2598	2745	2713	2830
gene:sscle_01g003540	0.683089	4.38791e-11	4295	4714	4820	7446	7467	7290
gene:sscle_01g003550	0.231169	0.412873	174	240	218	211	265	265
gene:sscle_01g003560	0.35126	0.0411029	1223	1439	1438	1680	1613	1938
gene:sscle_01g003570	1.08711	8.2807e-13	2081	1882	2035	3702	4715	4325
gene:sscle_01g003580	0.515385	0.00236312	467	536	577	775	790	693
gene:sscle_01g003590	-0.164087	0.271773	22494	18654	20191	18712	17962	18073
gene:sscle_01g003600	-0.215313	0.27722	2054	2771	2404	2027	2149	2049
gene:sscle_01g003610	0.207615	0.923102	2	0	10	4	3	8
gene:sscle_01g003620	1.07392	2.21495e-11	2928	2952	3119	5331	6594	7021
gene:sscle_01g003630	-0.0600614	0.727529	5800	4890	5519	4983	5181	5386
gene:sscle_01g003640	0.463554	5.10231e-05	30939	33141	34671	42917	47386	45866
gene:sscle_01g003650	0.0345154	0.861211	1519	1364	1509	1357	1578	1565
gene:sscle_01g003660	1.13729	1.58993e-10	23005	23965	26644	44785	61127	56014
gene:sscle_01g003670	0.446058	0.134694	135	146	191	242	228	175
gene:sscle_01g003680	1.51741	0.268173	5	5	0	15	10	5
gene:sscle_01g003690	-0.82528	0.0243994	198	135	200	126	70	106
gene:sscle_01g003700	0.472037	0.116581	138	111	145	214	190	144
gene:sscle_01g003710	1.24029	0.555304	8	0	0	6	5	8
gene:sscle_01g003720	-1.11017	0.0156387	38	72	48	28	24	21
gene:sscle_01g003730	0.191997	0.81645	21	21	38	42	35	15
gene:sscle_01g003740	-0.250557	0.361549	672	583	601	641	505	415
gene:sscle_01g003750	-0.349218	0.750356	49	20	23	46	18	8
gene:sscle_01g003760	-0.30543	0.955009	0	0	4	0	0	3
gene:sscle_01g003770	4.38341	0.0365396	0	0	0	5	3	5
gene:sscle_01g003780	0.131968	0.33228	3717	4224	3882	4423	4152	4378
gene:sscle_01g003790	1.19898	1.34281e-25	1726	1696	1792	4253	3694	4027
gene:sscle_01g003800	0.118017	0.585102	292	255	249	291	299	274
gene:sscle_01g003810	-1.46878	9.80906e-15	2071	1491	1673	681	581	630
gene:sscle_01g003820	-0.709338	2.54509e-08	2811	2747	3022	1907	1678	1664
gene:sscle_01g003830	-0.0326858	0.852468	9038	9876	10031	8741	9462	10093
gene:sscle_01g003840	-0.183571	0.138427	3693	3530	3819	3393	3273	3060
gene:sscle_01g003850	-4.43883	8.49583e-14	2220	537	540	60	49	44
gene:sscle_01g003860	1.31174	0.531482	12	0	0	14	10	6
gene:sscle_01g003870	0.158495	0.227148	8433	7640	7474	9006	8386	8890
gene:sscle_01g003880	0.591735	0.000672713	981	953	1192	1514	1724	1475
gene:sscle_01g003890	2.00806	0.728131	0	0	0	0	2	1
gene:sscle_01g003900	0.578573	0.929671	0	0	0	0	0	1
gene:sscle_01g003910	0.234809	0.0597893	7765	7111	6744	8414	8309	8718
gene:sscle_01g003920	0.0864014	0.514578	5050	5280	4831	5107	5442	5545
gene:sscle_01g003930	0.24297	0.0126587	3948	3862	3854	4773	4473	4558
gene:sscle_01g003940	-1.18108	0.00143488	937	944	1015	657	309	312
gene:sscle_01g003950	-0.119592	0.47044	495	502	506	489	438	457
gene:sscle_01g003960	0.1452	0.521928	5749	7437	7859	7239	8077	7958
gene:sscle_01g003970	0.304444	0.64367	33	50	56	82	58	31
gene:sscle_01g003980	-0.286418	0.283491	229	308	310	249	202	243
gene:sscle_01g003990	-1.15895	1.05168e-05	2770	4402	4644	1569	1759	1963
gene:sscle_01g004000	1.22325	0.00114223	8559	4407	3561	13648	12684	12255
gene:sscle_01g004010	-0.374808	0.181626	579	482	367	330	410	361
gene:sscle_01g004020	-1.40149	1.11842e-09	2784	2156	3510	992	1090	1118
gene:sscle_01g004030	1.33643	0.0472834	896	231	191	1418	1111	799
gene:sscle_01g004040	1.27911	0.0399053	14692	4775	2927	18707	20104	15537
gene:sscle_01g004050	-0.572549	0.246066	54	47	47	38	20	41
gene:sscle_01g004060	-0.630388	0.0127716	394	374	353	292	186	247
gene:sscle_01g004070	1.18282	5.8485e-08	259	242	284	573	714	496
gene:sscle_01g004080	0.296708	0.109462	671	600	516	708	752	734
gene:sscle_01g004090	0.158176	0.40391	6420	8110	8124	8109	8519	8651
gene:sscle_01g004100	-0.0523511	0.724873	1641	1598	1499	1535	1562	1471
gene:sscle_01g004110	0.777227	4.19873e-08	8655	9473	10288	14756	17253	16692
gene:sscle_01g004120	0.76764	0.0713086	45	94	92	158	123	113
gene:sscle_01g004130	0.663951	0.00908317	151	132	165	283	227	202
gene:sscle_01g004140	1.76911	0.0443198	2	21	10	46	44	22
gene:sscle_01g004150	-0.00136876	0.998897	14	17	21	12	21	19
gene:sscle_01g004160	-0.323069	0.0480903	37701	31084	38815	28907	30042	27065
gene:sscle_01g004170	0.333651	0.640914	22	39	13	36	26	31
gene:sscle_01g004180	1.65469	0.26137	5	9	0	7	30	8
gene:sscle_01g004190	-0.935996	0.0157166	4115	1998	1906	1569	1436	1187
gene:sscle_01g004200	-4.0935	1.3849e-35	1131	1955	1994	112	69	117
gene:sscle_01g004210	-0.642249	0.0307673	301	315	231	215	137	191
gene:sscle_01g004220	-5.73038	1.35206e-84	26780	52297	53137	864	771	855
gene:sscle_01g004230	-0.314433	0.0588673	1729	1857	2131	1428	1546	1624
gene:sscle_01g004240	-0.143182	0.81645	4741	1861	1629	2704	2389	2361
gene:sscle_01g004250	0.0193549	0.934823	3101	2347	2790	2762	2768	2821
gene:sscle_01g004260	0.813401	0.000109962	1951	2756	2865	4544	4587	4176
gene:sscle_01g004270	-3.57415	1.31248e-33	5656	3428	2977	305	317	390
gene:sscle_01g004280	-0.338518	0.728575	8	14	8	10	8	6
gene:sscle_01g004290	0.438483	0.830155	0	1	8	6	4	3
gene:sscle_01g004300	-0.203214	0.125177	1959	1835	1963	1785	1622	1596
gene:sscle_01g004310	1.28612	0.00253149	770	298	329	1105	1146	1155
gene:sscle_01g004320	0.0101187	0.982591	514	379	498	645	405	352
gene:sscle_01g004330	0.196626	0.366547	3160	4185	4299	4236	4635	4471
gene:sscle_01g004340	3.33621	1.38558e-13	117	365	346	3630	2479	2252
gene:sscle_01g004350	3.53512	1.03712e-11	5	7	21	143	127	117
gene:sscle_01g004360	3.20171	3.27755e-14	12	21	21	222	148	123
gene:sscle_01g004370	3.30415	3.03781e-10	46	171	185	1820	1065	1083
gene:sscle_01g004380	0.528006	0.00495794	755	995	1000	1334	1377	1253
gene:sscle_01g004390	0.486164	0.0561471	323	421	424	647	455	534
gene:sscle_01g004400	-3.73616	1.15442e-12	1987	9213	7855	560	421	448
gene:sscle_01g004410	0.247911	0.117483	3946	3325	3473	3974	4216	4569
gene:sscle_01g004420	1.82551	8.3873e-06	117	46	66	249	237	329
gene:sscle_01g004430	-2.13723	0.000515052	2523	809	517	333	335	208
gene:sscle_01g004440	-2.90098	4.54239e-07	3727	998	867	258	241	250
gene:sscle_01g004450	-2.13008	0.000197828	12041	4169	2485	1564	1290	1417
gene:sscle_01g004460	-1.06267	4.69192e-10	793	669	685	353	371	304
gene:sscle_01g004470	-0.762816	4.15839e-15	4991	5302	4809	2975	2939	2984
gene:sscle_01g004480	0.539564	0.000100018	2674	3293	2923	4314	4211	4394
gene:sscle_01g004490	0.364698	0.442809	8596	3710	3781	6345	7867	6502
gene:sscle_01g004500	-0.0930448	0.765639	1050	1119	1131	1323	876	896
gene:sscle_01g004510	-0.548181	0.00693995	3574	2790	2484	1960	2012	2079
gene:sscle_01g004520	-0.268061	0.181685	612	621	683	606	522	464
gene:sscle_01g004530	-0.0866403	0.762978	4339	3321	2852	3133	3368	3397
gene:sscle_01g004540	0.154101	0.472197	35849	27162	27909	35930	32686	32555
gene:sscle_01g004550	0.400264	0.311564	899	1708	1894	1839	1771	2330
gene:sscle_01g004560	0.00336393	0.982496	9441	9749	8982	9462	9001	9774
gene:sscle_01g004570	0.623696	0.0682628	5004	9314	9128	9694	13444	12988
gene:sscle_01g004580	0.0434889	0.837212	1169	1427	1446	1377	1348	1439
gene:sscle_01g004590	-0.472852	0.00241436	11977	15384	14102	9694	9968	10213
gene:sscle_01g004600	0.509832	0.0506148	206	267	245	387	363	271
gene:sscle_01g004610	-0.836406	2.85866e-05	4459	3813	4314	2277	1963	2810
gene:sscle_01g004620	-0.0093949	0.987099	83	85	158	128	84	112
gene:sscle_01g004630	0.98553	2.96341e-20	3155	3353	3039	6006	6594	6299
gene:sscle_01g004640	1.76507	0.0589363	4	9	2	20	9	23
gene:sscle_01g004650	0.0988697	0.902827	20	63	74	49	58	60
gene:sscle_01g004660	0.185591	0.238168	4083	3637	4219	4156	4717	4706
gene:sscle_01g004670	-0.193993	0.813474	20	31	35	38	13	25
gene:sscle_01g004680	1.41329	0.378053	0	7	3	16	6	3
gene:sscle_01g004690	-0.0830339	0.694836	12792	16184	15754	13051	14704	14472
gene:sscle_01g004700	-1.24056	0.00174517	162	344	356	123	102	139
gene:sscle_01g004710	-0.739439	0.00197516	296	393	435	237	203	233
gene:sscle_01g004720	-0.81371	0.00139093	360	265	320	207	145	187
gene:sscle_01g004730	-0.329168	0.0701152	717	864	865	589	676	681
gene:sscle_01g004740	-0.0646385	0.776017	1446	1252	1395	1126	1420	1368
gene:sscle_01g004750	-0.0555512	0.87168	212	257	199	256	201	186
gene:sscle_01g004760	0.0721454	0.767824	934	1076	797	1053	963	934
gene:sscle_01g004770	0.343842	0.0013569	4637	4415	4341	5370	5754	5872
gene:sscle_01g004780	0.322742	0.301555	6039	3766	3509	5460	5395	5798
gene:sscle_01g004790	1.47343	4.05607e-13	2280	1635	1692	4638	5172	5763
gene:sscle_01g004800	0.134028	0.70355	1950	1170	1224	1708	1591	1468
gene:sscle_01g004810	0.00794605	0.965967	4603	4737	4087	4316	4607	4576
gene:sscle_01g004820	-2.0696	1.17022e-06	1504	4289	4383	855	832	737
gene:sscle_01g004830	-1.75452	8.1368e-12	8111	10143	12943	3606	2471	3169
gene:sscle_01g004840	-0.304767	0.0362025	6869	8071	8256	6110	6146	6523
gene:sscle_01g004850	0.752802	1.4949e-12	5232	5208	5285	9406	8236	8856
gene:sscle_01g004860	-0.301074	0.603381	69	112	202	103	102	107
gene:sscle_01g004870	0.0740676	0.718653	5409	6260	6789	6019	6547	6863
gene:sscle_01g004880	0.849158	0.0465437	23	35	48	64	68	59
gene:sscle_01g004890	-1.88615	0.18321	11	4	11	5	3	0
gene:sscle_01g004900	1.29696	1.02416e-17	1855	2398	2190	5036	5508	5283
gene:sscle_01g004910	0.552294	0.00352862	9068	12451	12163	16513	15917	16958
gene:sscle_01g004920	0.778663	0.0043518	98	99	122	201	201	147
gene:sscle_01g004930	0.826454	6.35259e-08	1255	1285	1364	1999	2436	2486
gene:sscle_01g004940	-0.182523	0.58074	461	565	788	548	553	498
gene:sscle_01g004950	-0.257901	0.368486	259	227	332	257	209	220
gene:sscle_01g004960	-0.272778	0.182556	2673	3394	3733	2696	2702	2713
gene:sscle_01g004970	-0.110337	0.544319	9092	7807	7411	7051	7806	7662
gene:sscle_01g004980	-0.0533165	0.942807	61	74	33	35	50	78
gene:sscle_01g004990	-0.489849	0.00519599	16904	13046	13218	10784	9884	10073
gene:sscle_01g005000	0.305514	0.282897	286	203	189	294	268	276
gene:sscle_01g005010	-0.696037	2.76963e-07	1170	1110	1076	678	642	751
gene:sscle_01g005020	-0.529603	0.0311253	327	320	267	254	194	185
gene:sscle_01g005030	-0.52755	0.0207163	22914	16310	15229	12700	12101	12974
gene:sscle_01g005040	0.469116	0.00781692	2063	2240	2582	3545	2954	3033
gene:sscle_01g005050	0.12972	0.408515	2563	2684	2827	3219	2823	2793
gene:sscle_01g005060	-0.404106	0.0746671	1342	1722	1987	1189	1285	1343
gene:sscle_01g005070	0.453325	0.0341657	1057	771	1079	1261	1296	1424
gene:sscle_01g005080	0.414161	0.0893341	308	217	276	317	363	388
gene:sscle_01g005090	-0.432193	0.00767969	2688	2938	3011	1877	2153	2369
gene:sscle_01g005100	-1.95151	2.73157e-17	6346	4605	3876	1358	1211	1265
gene:sscle_01g005110	0.0157894	0.934071	8763	7414	7534	7936	7841	8196
gene:sscle_01g005120	0.273773	0.0638671	4682	4138	4209	4785	5582	5384
gene:sscle_01g005130	0.938961	0.000304235	2514	3706	4439	6529	7144	6762
gene:sscle_01g005140	1.04643	7.43153e-18	613	537	581	1207	1161	1209
gene:sscle_01g005150	-0.577466	0.000734949	3124	2412	2468	1831	1805	1729
gene:sscle_01g005160	1.03395	0.00236312	72	54	49	142	94	122
gene:sscle_01g005170	0.684207	0.000706019	201	199	212	290	314	377
gene:sscle_01g005180	0.270037	0.0741765	1851	1587	1669	1900	2105	2154
gene:sscle_01g005190	-0.349594	0.0138194	7249	7737	6453	5926	5508	5390
gene:sscle_01g005200	-3.38414	1.34955e-42	9446	8572	7426	813	594	1029
gene:sscle_01g005210	1.22592	7.03009e-12	20020	26430	26601	52283	61365	57219
gene:sscle_01g005220	-0.119593	0.308937	9183	9270	10020	8603	8628	8977
gene:sscle_01g005230	1.26587	7.13474e-05	561	391	281	1157	876	932
gene:sscle_01g005240	0.250032	0.188933	4746	6323	5922	6442	6871	6892
gene:sscle_01g005250	0.417258	0.00462982	5420	5063	5671	6422	7348	7802
gene:sscle_01g005260	-3.27316	6.47573e-05	347	86	47	25	13	13
gene:sscle_01g005270	1.19047	2.3721e-07	1840	2321	2853	4587	5784	5639
gene:sscle_01g005280	0.362601	0.258995	12550	21727	21571	21111	26213	24481
gene:sscle_01g005290	-0.407362	0.0482735	4579	6230	6173	3924	4342	4537
gene:sscle_01g005300	-0.0396502	0.849727	5728	4817	4508	4886	4884	4875
gene:sscle_01g005310	0.107036	0.329412	3007	2956	2834	3189	3159	3126
gene:sscle_01g005320	0.395671	0.262823	28991	51426	56672	52171	65106	63071
gene:sscle_01g005330	0.231148	0.199459	709	693	845	924	890	826
gene:sscle_01g005340	0.220576	0.667597	29859	62884	79254	54125	73975	72311
gene:sscle_01g005350	0.217316	0.170269	6982	5680	5899	7197	7349	7032
gene:sscle_01g005360	-0.102089	0.630403	3962	3117	3306	3501	3085	3090
gene:sscle_01g005370	-1.40818	0.469845	3	4	2	1	3	0
gene:sscle_01g005380	0.387307	0.0894364	3134	4141	4352	4392	5303	5513
gene:sscle_01g005390	0.372945	0.00798638	3931	4412	4766	5434	5708	5834
gene:sscle_01g005400	-0.232849	0.0265125	5269	5737	5445	4782	4570	4647
gene:sscle_01g005410	0.267167	0.0329734	3785	4109	3733	4825	4365	4801
gene:sscle_01g005420	0.271566	0.06487	1835	1803	1720	1935	2304	2229
gene:sscle_01g005430	0.225065	0.425272	4307	2904	2746	3802	3883	3954
gene:sscle_01g005440	-0.163293	0.828146	8233	2518	2105	3783	3372	4327
gene:sscle_01g005450	-0.029976	0.918557	461	562	599	458	572	559
gene:sscle_01g005460	1.07323	4.9175e-09	1513	1485	1825	2868	3677	3603
gene:sscle_01g005470	0.0369687	0.793314	6041	6378	5945	5969	6466	6403
gene:sscle_01g005480	0.448117	0.00202066	5550	5221	5978	6882	8229	7740
gene:sscle_01g005490	-0.144546	0.583785	22961	32789	32021	23946	28493	26963
gene:sscle_01g005500	0.360036	0.242783	87	99	81	133	97	112
gene:sscle_01g005510	0.391138	0.0435603	15420	13607	11215	16359	18612	17802
gene:sscle_01g005520	-0.27607	0.0438871	11783	10993	11683	10424	8843	9193
gene:sscle_01g005530	-0.775683	0.266017	2341	924	631	1257	522	497
gene:sscle_01g005540	-0.637457	3.52846e-06	2127	2261	2043	1496	1386	1252
gene:sscle_01g005550	1.08429	1.98161e-05	2478	3190	3601	5022	7402	7230
gene:sscle_01g005560	-1.15805	2.90873e-15	5113	6366	5247	2601	2398	2496
gene:sscle_01g005570	-0.919376	0.00920881	271	288	397	225	163	118
gene:sscle_01g005580	0.081941	0.69244	6437	7503	7948	7291	8468	7407
gene:sscle_01g005590	-0.0579704	0.896574	2162	4306	4167	3374	3396	3445
gene:sscle_01g005600	0.206001	0.342687	479	529	528	684	569	519
gene:sscle_01g005610	-1.65871	4.7645e-10	4168	6862	7026	1893	1667	2159
gene:sscle_01g005620	5.68415	0.00159542	0	0	0	20	7	6
gene:sscle_01g005630	-0.325736	0.418183	182	148	140	169	116	90
gene:sscle_01g005640	0.459253	0.195372	630	470	460	987	591	569
gene:sscle_01g005650	-0.0937968	0.533721	8734	9497	9666	8073	8979	9088
gene:sscle_01g005660	0.993035	1.2232e-08	1106	1428	1443	2433	2790	2691
gene:sscle_01g005670	0.299837	0.0992788	2334	2146	1870	2837	2360	2619
gene:sscle_01g005680	-1.50402	2.16608e-09	2303	3702	3615	1093	1280	1018
gene:sscle_01g005690	-0.921101	0.0264874	16697	13182	12118	5085	11720	5374
gene:sscle_01g005700	0.198709	0.295062	21186	26927	26586	26877	30249	28602
gene:sscle_01g005710	0.245514	0.145612	1827	1511	1836	2069	1923	2144
gene:sscle_01g005720	0.225865	0.265864	1197	1042	1310	1246	1369	1536
gene:sscle_01g005730	-0.00982574	0.95449	12469	14181	13569	12725	13927	13291
gene:sscle_01g005740	0.486884	0.00911588	8115	9905	10744	12128	14502	13679
gene:sscle_01g005750	0.218434	0.343109	592	629	727	638	833	795
gene:sscle_01g005760	-0.169877	0.278591	7348	8408	7997	7687	6724	6703
gene:sscle_01g005770	-0.307967	0.0891907	3251	2551	2548	2304	2259	2182
gene:sscle_01g005780	1.09099	4.83642e-09	1280	1038	1203	2097	2765	2640
gene:sscle_01g005790	0.768137	2.72324e-09	1336	1172	1268	1997	2267	2170
gene:sscle_01g005800	-0.197952	0.445024	5511	8320	7659	5853	6428	6451
gene:sscle_01g005810	-0.306532	0.113126	11871	15622	15388	10809	11716	12146
gene:sscle_01g005820	0.357063	0.0118566	25138	29493	27840	32424	36676	36528
gene:sscle_01g005830	0.52137	0.00292069	8466	10118	11413	13620	14566	14868
gene:sscle_01g005840	0.997523	4.22317e-07	973	1244	1382	2616	2214	2358
gene:sscle_01g005850	0.539835	1.45751e-06	1798	1789	1666	2408	2630	2595
gene:sscle_01g005860	-2.74003	4.10037e-16	19912	37883	46330	4740	5978	4868
gene:sscle_01g005870	-6.48106	7.66945e-44	14138	48195	49485	372	353	526
gene:sscle_01g005880	-0.287766	0.527605	38	33	38	28	32	30
gene:sscle_01g005890	0.198871	0.142623	28400	27208	28102	30878	30075	35130
gene:sscle_01g005900	0.871093	0.00822045	99	54	84	161	135	138
gene:sscle_01g005910	-0.755031	3.52567e-06	1166	1458	1441	805	759	845
gene:sscle_01g005920	3.12948	1.46408e-21	206	98	108	1080	1180	1351
gene:sscle_01g005930	-0.062425	0.943302	2671	14459	14329	7447	12209	10471
gene:sscle_01g005940	-1.21209	0.00852436	5839	2444	2403	1930	1107	1576
gene:sscle_01g005950	-0.185649	0.587641	132	111	167	125	130	106
gene:sscle_01g005960	0.139942	0.647421	10949	6622	8811	9319	9442	10309
gene:sscle_01g005970	-0.763622	0.000741614	12364	16167	14561	6676	9096	9609
gene:sscle_01g005980	-2.23962	0.0638671	11	14	23	0	8	3
gene:sscle_01g005990	-2.54427	9.71659e-12	162	127	228	37	23	30
gene:sscle_01g006000	-0.157697	0.588832	1552	1374	1796	1746	1232	1256
gene:sscle_01g006010	0.13175	0.427327	1938	2010	2172	2096	2160	2449
gene:sscle_01g006020	-1.09914	0.00417462	303	435	498	119	212	245
gene:sscle_01g006030	0.173398	0.46297	10959	15310	15369	15499	15392	16063
gene:sscle_01g006040	0.27277	0.0993383	2681	2808	3325	3716	3566	3369
gene:sscle_01g006050	0.0210124	0.894787	4628	5180	4988	4871	5201	4940
gene:sscle_01g006060	0.0188158	0.94825	6334	4579	4694	4939	5188	5685
gene:sscle_01g006070	-0.527767	0.74758	1657	361	364	1307	200	146
gene:sscle_01g006080	-2.45834	1.50825e-25	1535	2322	2081	417	360	304
gene:sscle_01g006090	-3.08705	1.63044e-32	1448	2240	2473	275	224	226
gene:sscle_01g006100	-0.675803	0.0250311	1735	1093	1129	1008	758	712
gene:sscle_01g006110	0.0228772	0.907397	4600	5293	5448	4982	5491	5112
gene:sscle_01g006120	-0.122161	0.769916	304	171	193	189	233	192
gene:sscle_01g006130	-7.81459	9.33916e-192	51408	79900	65700	380	244	252
gene:sscle_01g006140	-0.0456194	0.768507	13956	13483	12365	12221	13046	13296
gene:sscle_01g006150	-0.51265	0.00870917	367	372	414	306	265	238
gene:sscle_01g006160	0.360601	0.0755204	2225	1874	1639	2417	2682	2268
gene:sscle_01g006170	0.06389	0.781464	2626	3293	3015	2863	3474	3000
gene:sscle_01g006180	0.0189903	0.901633	22980	25480	24470	23711	24643	25542
gene:sscle_01g006190	0.126352	0.704336	2803	4689	4505	4227	4536	4331
gene:sscle_01g006200	-0.714819	0.0714309	7565	3501	3557	3234	2713	2962
gene:sscle_01g006210	0.362641	0.159677	1834	1326	1194	1732	1824	2043
gene:sscle_01g006220	0.277833	0.0166961	2397	2317	2603	2913	2951	3010
gene:sscle_01g006230	0.329526	0.0477507	2077	2151	2429	2518	3071	2777
gene:sscle_01g006240	-0.21549	0.689558	76	78	37	55	59	51
gene:sscle_01g006250	-0.0113566	0.93781	4214	3868	3912	3928	3957	4015
gene:sscle_01g006260	0.873183	7.64463e-05	577	633	804	1427	1112	1151
gene:sscle_01g006270	-0.36568	0.0126536	1309	1315	1327	935	997	1134
gene:sscle_01g006280	-0.377373	0.022421	5241	5144	4168	3794	3542	3866
gene:sscle_01g006290	2.14905	0.000178069	44	18	13	150	108	78
gene:sscle_01g006300	-1.81412	0.211121	19	3	3	2	2	3
gene:sscle_01g006310	-0.86672	0.190092	43	20	29	23	10	18
gene:sscle_01g006320	-0.358557	0.498709	34	37	60	36	39	28
gene:sscle_01g006330	-0.187852	0.741493	3657	2487	3780	4418	1531	2764
gene:sscle_01g006340	-0.475103	0.499876	38	25	55	44	22	19
gene:sscle_01g006350	-0.304231	0.264615	2189	3424	3240	2227	2319	2623
gene:sscle_01g006360	0.133818	0.620249	4480	6212	6677	6563	5967	6527
gene:sscle_01g006370	0.0434056	0.967974	10	8	9	9	13	5
gene:sscle_01g006380	-0.0316246	0.970908	64	34	17	35	34	43
gene:sscle_01g006390	0.438252	0.0432095	1081	1422	1525	1641	1904	1912
gene:sscle_01g006400	0.311641	0.154088	4370	4369	5737	5253	6405	6310
gene:sscle_01g006410	0.523121	0.00733122	6040	7759	8457	9974	10883	11125
gene:sscle_01g006420	-0.086814	0.6161	8764	10741	9602	9064	8968	9373
gene:sscle_01g006430	-0.0241413	0.903821	3325	2818	2829	3070	2932	2822
gene:sscle_01g006440	0.22937	0.0621219	5426	5284	5913	6194	6696	6599
gene:sscle_01g006450	-0.117296	0.856446	19	33	35	29	27	24
gene:sscle_01g006460	0.0359591	0.952304	9907	4385	3743	5776	6624	6090
gene:sscle_01g006470	0.939271	0.082917	52	31	19	63	79	52
gene:sscle_01g006480	3.51947	0.227633	0	0	0	5	1	2
gene:sscle_01g006490	1.096	0.000114574	3382	6328	5638	10258	10812	11737
gene:sscle_01g006500	0.347328	0.00478414	1720	1669	1557	1994	2092	2203
gene:sscle_01g006510	-0.762146	2.53872e-06	5285	6123	6405	3441	3164	3897
gene:sscle_01g006520	-0.450008	0.324067	16232	7564	6649	8095	6862	7331
gene:sscle_01g006530	0.134994	0.304516	2316	2141	2136	2298	2441	2501
gene:sscle_01g006540	-0.0423659	0.811302	9496	8748	7887	8420	8280	8675
gene:sscle_01g006550	0.392652	0.00036679	7623	7879	7643	10875	9683	9828
gene:sscle_01g006560	3.83053	4.69927e-28	423	324	179	3416	4660	5101
gene:sscle_01g006570	-0.183327	0.263587	9079	8333	8576	7043	7280	8563
gene:sscle_01g006580	-0.544063	0.398513	30	16	25	21	14	14
gene:sscle_01g006590	0.601706	3.77841e-05	5798	6524	6602	8528	10153	10035
gene:sscle_01g006600	0.304427	0.465796	3980	1806	2275	2968	3602	3387
gene:sscle_01g006610	-0.182148	0.0939352	6533	6349	5969	5449	5652	5514
gene:sscle_01g006620	0.289851	0.0136829	3600	3970	3773	4415	4852	4598
gene:sscle_01g006630	-0.653234	0.00119836	865	860	976	671	479	568
gene:sscle_01g006640	0.42895	0.0125554	3234	3840	4171	4752	4965	5420
gene:sscle_01g006650	-0.534656	0.000864884	8455	7152	6537	4933	5055	5298
gene:sscle_01g006660	-0.178313	0.304516	2074	2346	2464	1851	2161	2071
gene:sscle_01g006670	0.116261	0.505756	3571	3825	4374	4058	4415	4286
gene:sscle_01g006680	0.273583	0.0677056	3930	4407	4541	5438	5384	4745
gene:sscle_01g006690	0.194676	0.26168	1948	2300	2399	2645	2582	2380
gene:sscle_01g006700	0.0299132	0.81645	11280	10484	11353	11224	11314	11274
gene:sscle_01g006710	0.661487	0.013342	477	621	789	874	1020	1091
gene:sscle_01g006720	0.172725	0.234254	2577	3002	3010	3271	3210	3199
gene:sscle_01g006730	-3.1539	4.64935e-28	10384	20353	19161	1928	1920	1758
gene:sscle_01g006740	-0.963155	0.00344526	19012	10923	9470	6089	6690	7433
gene:sscle_01g006750	-0.751559	6.45236e-05	2847	3732	3855	2063	1920	2214
gene:sscle_01g006760	0.424538	0.00319595	6343	5218	5406	7274	7740	7759
gene:sscle_01g006770	0.261379	0.577587	28671	59883	68661	51147	70703	66591
gene:sscle_01g006780	5.21	0.00934568	0	0	0	5	3	15
gene:sscle_01g006790	1.70576	2.23195e-27	63330	52528	49694	182676	164693	192667
gene:sscle_01g006800	2.03011	0.000213936	62	17	45	205	196	108
gene:sscle_01g006810	0.776786	8.05892e-06	4663	4750	5871	7755	9175	9259
gene:sscle_01g006820	-0.0831956	0.548108	3719	3467	3298	3220	3304	3372
gene:sscle_01g006830	0.544271	0.00636065	1968	1593	2060	2345	2941	2912
gene:sscle_01g006840	-0.1605	0.36977	3780	4513	4492	3522	3828	4088
gene:sscle_01g006850	0.407923	3.53258e-05	4538	4322	4428	6158	5723	5751
gene:sscle_01g006860	-0.107984	0.76278	288	227	341	319	231	247
gene:sscle_01g006870	-0.229208	0.427327	2470	1753	1549	1778	1591	1555
gene:sscle_01g006880	-1.3307	3.57203e-10	3583	5131	5406	1850	1782	1981
gene:sscle_01g006890	-0.470287	9.97661e-05	3449	3915	3680	2794	2547	2631
gene:sscle_01g006900	0.305233	0.00738382	7464	7298	7829	8732	9757	9425
gene:sscle_01g006910	0.735961	0.00134106	1423	1820	2226	2790	3237	3081
gene:sscle_01g006920	0.071211	0.837093	79646	112204	134446	101650	120983	120172
gene:sscle_01g006930	-0.220113	0.431517	17395	26412	26385	18163	21124	20972
gene:sscle_01g006940	0.0852073	0.859242	4073	2113	2024	3345	2611	2756
gene:sscle_01g006950	1.31494	7.62741e-09	897	980	1297	2201	2951	2746
gene:sscle_01g006960	0.0638977	0.964173	2	8	13	10	5	9
gene:sscle_01g006970	-0.559705	0.299464	23	24	27	19	15	16
gene:sscle_01g006980	-0.0763719	0.894635	94	51	104	99	67	71
gene:sscle_01g006990	-0.096906	0.648213	5650	5967	5419	5840	4503	5586
gene:sscle_01g007000	-0.434955	0.00603207	3213	3542	3853	2357	2693	2795
gene:sscle_01g007010	2.81332	0.205456	0	0	2	9	1	5
gene:sscle_01g007020	-0.00810857	0.998897	3	0	9	0	13	0
gene:sscle_01g007030	-0.321825	0.174182	3648	2516	2611	2258	2293	2470
gene:sscle_01g007040	0.467484	0.171369	1142	2026	2239	2230	2622	2624
gene:sscle_01g007050	-0.222799	0.307393	3463	4601	4161	3080	3618	3776
gene:sscle_01g007060	-0.179008	0.297875	13938	16376	16704	12725	14130	14676
gene:sscle_01g007070	0.294441	0.444044	144	118	140	223	136	134
gene:sscle_01g007080	0.0171251	0.964173	262	210	208	265	243	182
gene:sscle_01g007090	-1.80365	3.85268e-16	3427	3518	3091	1224	792	859
gene:sscle_01g007100	-2.68522	2.71892e-24	29492	38439	28470	6411	3679	4898
gene:sscle_01g007110	-0.474709	0.545739	15225	3917	3118	3659	5800	6560
gene:sscle_01g007120	-0.829611	0.286424	35132	8868	5201	7822	9389	10474
gene:sscle_01g007130	-0.848267	0.093621	17667	6730	5945	5789	4835	6230
gene:sscle_01g007140	-5.82095	1.48475e-39	2304	6504	7020	72	91	117
gene:sscle_01g007150	-0.934507	0.110323	287	105	99	109	71	77
gene:sscle_01g007160	-0.270485	0.103025	2941	3368	3454	2757	2436	2901
gene:sscle_01g007170	0.517564	0.0048319	8228	8836	10814	12064	14281	13564
gene:sscle_01g007180	-0.35646	0.0416103	1618	1370	1399	1207	1011	1210
gene:sscle_01g007190	-0.227325	0.246635	4657	3969	3422	3429	3393	3470
gene:sscle_01g007200	-0.414957	0.0444705	1469	1300	1418	1258	949	935
gene:sscle_01g007210	0.525979	0.0169176	12014	8712	8685	15718	12916	13717
gene:sscle_01g007220	0.0318875	0.815334	13519	14027	14487	14103	14987	13882
gene:sscle_01g007230	-0.987369	0.00123759	6602	12376	12725	5314	5319	5358
gene:sscle_01g007240	-0.380628	0.176318	11147	7300	6727	6573	6502	6262
gene:sscle_01g007250	0.798324	7.4577e-07	5046	6303	6516	9757	10678	10632
gene:sscle_01g007260	0.146174	0.700532	1446	2534	2603	2155	2525	2604
gene:sscle_01g007270	0.0103957	0.965359	3213	3789	3838	3259	3748	3911
gene:sscle_01g007280	-1.1283	3.02969e-07	1196	953	853	505	388	480
gene:sscle_01g007290	-0.19697	0.0413613	3837	3898	3958	3381	3489	3331
gene:sscle_01g007300	-0.640781	0.110346	698	1319	1465	553	870	810
gene:sscle_01g007310	0.0297244	0.87996	8144	6904	6691	7479	7211	7502
gene:sscle_01g007320	-0.516125	0.00139427	2409	2967	2852	2042	1953	1759
gene:sscle_01g007330	0.0559794	0.811881	1266	1695	1383	1498	1497	1519
gene:sscle_01g007340	-1.58471	0.000722313	66515	25115	21638	12530	12923	12310
gene:sscle_01g007350	-1.93042	0.00147731	65457	19240	12782	8989	8530	8055
gene:sscle_01g007360	0.0495991	0.88343	2828	4556	4259	4047	4191	3812
gene:sscle_01g007370	0.723486	0.000104193	21191	27806	29413	41314	45544	42610
gene:sscle_01g007380	-0.447828	0.0613009	32242	23854	20659	17896	18956	19421
gene:sscle_01g007390	0.22427	0.30764	1979	1662	1432	2019	1818	2089
gene:sscle_01g007400	2.12703	0.233515	13	0	0	29	17	12
gene:sscle_01g007410	0.0440702	0.701947	9290	9552	9512	9982	9442	9810
gene:sscle_01g007420	0.616689	0.0327571	6287	3659	4212	6248	7916	7547
gene:sscle_01g007430	-0.0323941	0.830509	3142	3376	3393	3337	3064	3290
gene:sscle_01g007440	-0.155066	0.601664	1620	1434	1342	1660	1089	1200
gene:sscle_01g007450	-3.27792	2.71211e-08	1257	6136	5516	640	302	389
gene:sscle_01g007460	-3.25387	3.97534e-08	9013	2951	1590	446	496	479
gene:sscle_01g007470	0.0791777	0.701146	3380	3251	3612	3140	3686	3995
gene:sscle_01g007480	0.217707	0.217562	2767	3441	3290	3555	3959	3528
gene:sscle_01g007490	0.531375	3.4611e-06	10866	12108	12431	16508	17559	17104
gene:sscle_01g007500	1.24447	0.00174122	31	21	36	72	57	81
gene:sscle_01g007510	0.0951243	0.622021	8467	9928	10222	9490	11038	10039
gene:sscle_01g007520	0.308654	0.028976	11387	13531	13157	15062	16474	15621
gene:sscle_01g007530	-0.665896	0.0549824	1424	3067	2308	1465	1523	1297
gene:sscle_01g007540	1.15636	2.86494e-07	4499	4144	5029	7718	11929	10827
gene:sscle_01g007550	-0.0788799	0.712527	25235	20728	19175	20997	20229	20447
gene:sscle_01g007560	-0.274696	0.132258	5457	6349	7086	4821	5372	5423
gene:sscle_01g007570	-0.523429	4.05124e-05	2299	2112	2083	1396	1532	1589
gene:sscle_01g007580	1.28893	2.89778e-13	4180	3344	4404	8684	10548	9919
gene:sscle_01g007590	0.437987	0.0275654	2671	3155	3726	3981	4442	4518
gene:sscle_01g007600	0.350668	0.0701094	24217	31544	30397	32953	39445	37465
gene:sscle_01g007610	-0.0832224	0.702642	26916	22508	28399	22078	26092	25292
gene:sscle_01g007620	-0.338321	0.0112049	3940	3300	3682	2884	2837	2919
gene:sscle_01g007630	-0.0474603	0.771571	17908	15737	15581	15955	15312	16367
gene:sscle_01g007640	-0.0626435	0.865364	4992	2886	3332	3576	3807	3352
gene:sscle_01g007650	0.410348	0.027396	1967	2544	2558	2954	3344	3096
gene:sscle_01g007660	1.81384	1.19096e-17	457	447	540	2079	1541	1462
gene:sscle_01g007670	0.5709	0.27382	104	52	83	162	122	73
gene:sscle_01g007680	1.45223	4.38686e-05	1810	1217	765	3936	3447	2992
gene:sscle_01g007690	-0.595726	0.0471755	474	325	312	294	210	232
gene:sscle_01g007700	-2.33025	8.7441e-08	1643	4370	4983	874	601	712
gene:sscle_01g007710	-2.65954	1.20157e-06	297	976	1388	173	122	127
gene:sscle_01g007720	0.135406	0.492145	1465	1775	1735	1806	1671	1986
gene:sscle_01g007730	-0.0892115	0.787987	121	145	139	137	138	106
gene:sscle_01g007740	-0.0536025	0.837102	15561	20560	20344	16131	18901	19373
gene:sscle_01g007750	0.0440042	0.887328	1313	1913	1764	1512	1809	1823
gene:sscle_01g007760	0.884952	0.000235702	8868	10484	13622	17104	22355	21434
gene:sscle_01g007770	0.437993	0.413181	24	42	56	49	65	51
gene:sscle_01g007780	-3.12727	3.53821e-06	296	1598	2512	209	141	154
gene:sscle_01g007790	0.255273	0.912772	0	1	8	7	2	3
gene:sscle_01g007800	-0.892106	0.601618	4	5	3	0	3	3
gene:sscle_01g007810	-1.90948	7.20853e-09	1576	2831	3447	782	605	703
gene:sscle_01g007820	-1.11938	4.85487e-18	21422	24484	20931	10060	9733	10970
gene:sscle_01g007830	0.0496869	0.840796	5284	5444	6950	5659	6141	6498
gene:sscle_01g007840	1.23307	2.24655e-09	2408	2211	2935	4872	6552	6336
gene:sscle_01g007850	0.165549	0.414973	1566	1261	1586	1572	1797	1583
gene:sscle_01g007860	-1.83624	9.83075e-10	6749	4965	5129	2154	1131	1433
gene:sscle_01g007870	0.0130705	0.933273	7068	6354	6853	6682	6973	6807
gene:sscle_01g007880	-0.514366	0.000116531	1523	1473	1687	1160	1070	1049
gene:sscle_01g007890	-1.22672	5.59385e-07	1645	1209	1076	593	471	615
gene:sscle_01g007900	0.117709	0.807112	13878	7377	6360	10654	8607	10702
gene:sscle_01g007910	0.473007	0.00782299	2731	2047	2317	3348	3413	3087
gene:sscle_01g007920	-0.616581	5.99983e-07	12853	14470	14824	8649	9318	9520
gene:sscle_01g007930	0.284808	0.161171	4306	4980	5873	6312	6507	5650
gene:sscle_01g007940	-0.0770059	0.774725	13513	19138	18433	14933	16867	16626
gene:sscle_01g007950	-0.293861	0.224372	4994	3702	3326	3187	3402	3218
gene:sscle_01g007960	1.2915	4.39257e-12	956	1123	1180	2226	2807	2942
gene:sscle_01g007970	-0.236541	0.122277	1241	1051	1229	1000	972	1018
gene:sscle_01g007980	0.0124369	0.933741	13880	13700	12992	14219	13064	13640
gene:sscle_01g007990	0.492717	0.0012962	42685	36569	33461	51255	53031	54315
gene:sscle_01g008000	-0.594337	2.65171e-09	1587	1614	1564	1047	1080	1029
gene:sscle_01g008010	0.222984	0.0688183	7474	7835	7229	8613	8338	9352
gene:sscle_01g008020	1.4697	8.43815e-09	334	499	341	1291	939	1021
gene:sscle_01g008030	-0.218175	0.0876849	11145	10774	9685	9079	8794	9294
gene:sscle_01g008040	-2.53225	7.93066e-23	7661	4848	4595	1101	893	963
gene:sscle_01g008050	-1.7365	5.21353e-07	102	71	97	27	31	23
gene:sscle_01g008060	-0.797048	1.15545e-05	300	281	273	181	155	155
gene:sscle_01g008070	0.376965	0.109271	1764	2607	2474	2738	3086	3064
gene:sscle_01g008080	-4.6752	0.0377522	7	3	3	0	0	0
gene:sscle_01g008090	-0.758344	0.000895239	1258	928	986	633	717	526
gene:sscle_01g008100	-1.58741	2.83508e-09	597	568	807	277	193	187
gene:sscle_01g008110	-0.343628	0.26839	351	244	258	208	194	271
gene:sscle_01g008120	-0.937044	0.0812475	159	86	76	81	37	50
gene:sscle_01g008130	-0.5634	0.211139	52	52	32	29	29	33
gene:sscle_01g008140	-0.585704	0.117567	7645	4720	3465	3061	3659	3828
gene:sscle_01g008150	-0.479353	0.0106948	1418	1481	1837	1211	1154	1033
gene:sscle_01g008160	0.144299	0.208026	6032	5699	5539	6145	6463	6479
gene:sscle_01g008170	0.325426	0.109728	2911	4015	3714	4178	4698	4454
gene:sscle_01g008180	0.0791398	0.89767	27	39	43	27	43	45
gene:sscle_01g008190	0.110791	0.654408	7128	5494	5175	6048	6900	6270
gene:sscle_01g008200	1.01595	0.000148027	1629	2250	2877	4042	4958	4663
gene:sscle_01g008210	-0.00944294	0.985423	194	353	398	267	288	383
gene:sscle_01g008220	-0.305985	0.0784646	415	371	372	335	298	305
gene:sscle_01g008230	0.236963	0.773841	21	13	8	15	18	16
gene:sscle_01g008240	3.3884	0.523411	0	0	0	7	0	0
gene:sscle_01g008250	-0.431374	0.548563	23	13	28	14	21	13
gene:sscle_01g008260	-0.669091	0.0297605	572	409	407	376	252	246
gene:sscle_01g008270	-0.752102	0.0105635	600	410	463	367	233	276
gene:sscle_01g008280	-0.20012	0.36977	2882	3945	3954	3093	3192	3099
gene:sscle_01g008290	3.33963	0.293256	0	0	0	5	1	1
gene:sscle_01g008300	0.0132707	0.983867	58	43	31	51	30	52
gene:sscle_01g008310	-0.746462	0.0803212	1744	838	706	636	691	633
gene:sscle_01g008320	-0.580073	0.15346	1542	877	648	642	673	737
gene:sscle_01g008330	0.453735	0.557045	13	10	19	26	12	20
gene:sscle_01g008340	-1.65645	0.444044	4	18	9	0	10	0
gene:sscle_01g008350	-0.288505	0.191639	499	592	601	473	395	518
gene:sscle_01g008360	0.210851	0.177771	3069	3505	3389	3487	4079	3964
gene:sscle_01g008370	-0.266913	0.392503	4910	7974	8475	5592	6052	6107
gene:sscle_01g008380	0.19688	0.567637	9843	17215	17448	16658	17549	16806
gene:sscle_01g008390	-2.22842	4.37836e-08	24321	13091	10591	4740	2968	2536
gene:sscle_01g008400	0.357152	0.363404	635	289	450	559	581	621
gene:sscle_01g008410	0.0787434	0.702784	1608	1418	1290	1438	1626	1493
gene:sscle_01g008420	-0.0571547	0.830155	574	707	753	696	683	577
gene:sscle_01g008430	0.275656	0.722691	24	16	19	36	21	14
gene:sscle_01g008440	-0.0497155	0.921217	312	167	200	273	190	195
gene:sscle_01g008450	-1.10973	0.0090838	76	48	91	29	30	41
gene:sscle_01g008460	-4.45442	3.29601e-33	2598	6380	6152	261	195	235
gene:sscle_01g008470	-0.404722	0.348023	481	320	314	357	177	309
gene:sscle_01g008480	-0.441406	0.0993858	1764	1426	1362	1353	870	1130
gene:sscle_01g008490	-0.726386	0.167372	1032	511	367	510	270	374
gene:sscle_01g008500	-0.0187371	0.937238	497	491	487	537	429	491
gene:sscle_01g008510	-0.245023	0.113628	2007	2420	2086	1891	1762	1841
gene:sscle_01g008520	-3.33323	3.42721e-16	489	1000	1275	89	71	115
gene:sscle_01g008530	-0.00380138	0.982496	2982	3399	3290	3130	3197	3316
gene:sscle_01g008540	-0.441535	0.778526	19	1	5	9	6	3
gene:sscle_01g008550	-1.63817	0.0651823	18	7	27	5	7	5
gene:sscle_01g008560	-1.9256	5.88145e-36	2409	2690	2683	676	602	771
gene:sscle_01g008570	0.0950837	0.867591	44	63	90	71	83	57
gene:sscle_01g008580	-0.484714	0.322141	1057	2179	3148	1325	1542	1695
gene:sscle_01g008590	-0.077523	0.668121	4609	4374	4393	4137	4703	3836
gene:sscle_01g008600	-2.4827	9.79052e-27	29924	40900	49453	6633	7991	6894
gene:sscle_01g008610	0.210555	0.0807637	4000	3847	3689	4712	4354	4284
gene:sscle_01g008620	0.157944	0.450586	4053	3833	3688	5043	3793	4077
gene:sscle_01g008630	0.459144	0.0075386	1004	980	986	1570	1306	1208
gene:sscle_01g008640	0.127818	0.731962	255	310	369	423	332	267
gene:sscle_01g008650	-1.00776	0.14387	156	42	58	57	32	39
gene:sscle_01g008660	-0.180308	0.630988	75	86	63	72	67	58
gene:sscle_01g008670	-0.226991	0.333121	10561	8604	7199	7077	7690	7759
gene:sscle_01g008680	0.580994	0.0201415	332217	476640	538300	625666	659136	730381
gene:sscle_01g008690	0.744934	4.97988e-07	3245	2999	3636	5149	5403	6008
gene:sscle_01g008700	-0.252171	0.374608	3165	2206	2017	2057	1903	2243
gene:sscle_01g008710	-0.172181	0.806203	129	41	69	86	68	59
gene:sscle_01g008720	2.57801	0.643837	0	0	0	4	0	0
gene:sscle_01g008730	NA	NA	0	0	0	0	0	0
gene:sscle_01g008740	2.01291	0.727472	0	0	0	0	0	3
gene:sscle_01g008750	NA	NA	0	0	0	0	0	0
gene:sscle_01g008760	2.01291	0.727472	0	0	0	0	0	3
gene:sscle_01g008770	-0.157695	0.976817	0	0	4	4	0	0
gene:sscle_01g008780	4.11284	0.244393	0	0	0	8	3	0
gene:sscle_01g008790	-0.0115765	0.998897	0	3	0	0	0	3
gene:sscle_01g008800	6.96285	1.42217e-05	0	0	0	50	13	15
gene:sscle_01g008810	1.39685	1.12861e-11	1428	983	1157	3526	2994	2881
gene:sscle_01g008820	0.0633091	0.809372	9606	7974	6691	8755	8004	8600
gene:sscle_01g008830	1.39762	1.43903e-05	57	76	51	197	156	128
gene:sscle_01g008840	-0.956156	0.0118274	4615	11328	9293	4134	4044	4828
gene:sscle_01g008850	0.36725	0.276781	408	681	499	823	552	672
gene:sscle_01g008860	0.181376	0.515898	7654	11857	11408	11832	12089	11139
gene:sscle_01g008870	0.0447674	0.856446	5170	6465	7041	6175	6336	6752
gene:sscle_01g008880	0.670477	2.21283e-07	1950	1946	2105	3483	2980	3091
gene:sscle_01g008890	0.759296	0.000506311	2055	3126	2955	4544	4645	4580
gene:sscle_01g008900	-1.33571	3.81047e-15	1278	1157	1068	528	439	421
gene:sscle_01g008910	-0.307186	0.157	3982	3014	2835	2542	2630	2774
gene:sscle_01g008920	0.180327	0.0949391	8346	9081	8868	9633	10088	10073
gene:sscle_01g008930	-0.75231	0.0728141	88	129	96	86	44	56
gene:sscle_01g008940	-1.46331	0.0364625	22	26	28	16	7	5
gene:sscle_01g008950	-0.855333	0.0711853	91	50	100	59	39	35
gene:sscle_01g008960	-1.99338	3.50001e-28	3715	5068	4860	1088	1095	1243
gene:sscle_01g008970	1.22966	8.86012e-15	2187	2175	2078	5828	4853	4421
gene:sscle_01g008980	-0.0187618	0.933958	1705	2147	1815	1820	1939	1832
gene:sscle_01g008990	-2.23302	3.56931e-16	2164	3692	3464	787	574	621
gene:sscle_01g009000	-0.782855	0.0222483	1317	2322	2737	1071	1376	1258
gene:sscle_01g009010	0.854016	6.14169e-05	1384	1015	967	1870	2208	2008
gene:sscle_01g009020	-0.310474	0.0230415	3879	3389	3547	2710	2958	3054
gene:sscle_01g009030	-0.124116	0.62232	5794	4136	4215	4299	4278	4404
gene:sscle_01g009040	-0.377335	0.00401441	59133	53248	54499	40249	41658	46567
gene:sscle_01g009050	0.24567	0.283095	3194	2316	2575	3568	3045	2974
gene:sscle_01g009060	0.931036	7.02609e-12	3746	3156	3630	6212	6847	7023
gene:sscle_01g009070	0.237212	0.0631492	35068	37646	37491	40348	46483	43067
gene:sscle_01g009080	-0.352604	0.0447155	2563	3031	2921	2502	2160	2007
gene:sscle_01g009090	0.786061	5.8612e-05	6556	5288	7634	10439	11367	11784
gene:sscle_01g009100	0.382136	0.0167031	3348	3006	3185	3630	4534	4268
gene:sscle_01g009110	0.0345602	0.941832	50	46	56	51	60	45
gene:sscle_01g009120	1.47487	0.343986	3	0	3	6	10	3
gene:sscle_01g009130	0.335191	0.50471	23640	56437	63145	47957	68301	64422
gene:sscle_01g009140	-0.145769	0.686572	5176	3231	3041	3054	3556	3738
gene:sscle_01g009150	0.602197	0.00287212	7449	9543	9756	11677	14995	13929
gene:sscle_01g009160	0.298669	0.0661793	21882	24240	25779	26534	32159	29745
gene:sscle_01g009170	-0.144804	0.312011	9184	9241	8862	8920	7560	8201
gene:sscle_01g009180	0.0738366	0.725054	3817	3628	2963	3773	3582	3598
gene:sscle_01g009190	1.31291	0.130177	5	12	3	23	13	14
gene:sscle_01g009200	-2.84379	4.21661e-15	281	608	359	55	65	54
gene:sscle_01g009210	-0.384449	0.238308	2829	4724	5079	2929	3083	3666
gene:sscle_01g009220	-0.558066	0.00684843	4115	3095	2881	2215	2252	2388
gene:sscle_01g009230	-0.662926	0.0437776	162	99	148	87	76	97
gene:sscle_01g009240	-0.839413	0.00564964	1468	1070	978	821	490	654
gene:sscle_01g009250	-0.280059	0.0487517	770	745	699	573	624	626
gene:sscle_01g009260	-2.83141	2.29337e-06	5653	1406	1227	423	353	388
gene:sscle_01g009270	1.79648	2.1036e-11	637	447	478	2181	1904	1343
gene:sscle_01g009280	1.37282	4.25117e-26	731	695	812	1926	2037	1838
gene:sscle_01g009290	0.401253	0.54837	173	78	47	148	137	109
gene:sscle_01g009300	-0.410861	0.122548	926	639	646	580	481	603
gene:sscle_01g009310	0.0600659	0.718653	2951	3292	3447	3249	3364	3488
gene:sscle_01g009320	0.767255	0.196568	12	21	12	31	22	24
gene:sscle_01g009330	-0.471413	0.0269517	1001	763	824	693	542	634
gene:sscle_01g009340	-0.0373426	0.92345	396	323	527	352	409	453
gene:sscle_01g009350	-0.193826	0.128365	4572	4255	4783	3793	4125	3982
gene:sscle_01g009360	0.684985	3.50626e-06	1982	1873	1879	2677	3229	3312
gene:sscle_01g009370	-1.38726	1.47292e-13	4793	3849	3832	1809	1370	1590
gene:sscle_01g009380	0.209399	0.710116	43	27	30	49	31	36
gene:sscle_01g009390	0.578573	0.929671	0	0	0	0	1	0
gene:sscle_01g009400	0.425676	0.138853	3911	2646	2263	3774	4120	3954
gene:sscle_01g009410	-0.551181	3.70817e-06	5164	5286	4585	3432	3504	3323
gene:sscle_01g009420	0.625033	0.000105116	4113	3313	3187	5554	5463	5352
gene:sscle_01g009430	0.490572	0.00863403	720	751	610	1101	914	908
gene:sscle_01g009440	0.393155	0.00131382	984	1090	1063	1429	1327	1363
gene:sscle_01g009450	0.984317	6.38843e-10	1082	1264	1347	2316	2677	2312
gene:sscle_01g009460	0.0389662	0.883662	6955	9228	9331	8039	8851	9322
gene:sscle_01g009470	0.247042	0.164777	2227	2814	2830	3071	3081	3189
gene:sscle_01g009480	0.851356	0.00360664	2012	2903	3775	4591	5531	5555
gene:sscle_01g009490	0.939612	3.55571e-08	7774	7907	9188	13568	16689	17443
gene:sscle_01g009500	2.3675	1.72107e-28	87	93	75	499	415	394
gene:sscle_01g009510	1.69331	0.00832893	18	10	6	33	50	27
gene:sscle_01g009520	-0.31151	0.0007076	11104	10761	10901	8457	8928	9018
gene:sscle_01g009530	0.0612176	0.744632	8596	10139	8865	10351	9055	9388
gene:sscle_01g009540	0.358129	0.0340913	129218	159260	159303	175956	195050	202942
gene:sscle_01g009550	-1.26998	4.49443e-11	1014	1407	1368	510	552	509
gene:sscle_01g009560	0.258506	0.195947	2830	2878	3575	3432	4112	3562
gene:sscle_01g009570	-0.294795	0.0646041	12035	10224	9589	8461	8537	8963
gene:sscle_01g009580	0.773772	3.82592e-10	4409	4181	4143	7928	6707	7136
gene:sscle_01g009590	-0.84561	0.026548	648	1398	1350	748	549	593
gene:sscle_01g009600	0.523651	0.147062	2499	3862	4217	6321	3573	5313
gene:sscle_01g009610	0.474867	0.00028291	3205	3709	3444	4530	5099	4764
gene:sscle_01g009620	0.935186	2.27517e-08	1908	1802	1428	3163	3331	3330
gene:sscle_01g009630	0.357816	0.00174676	7191	7870	8223	9809	10150	9878
gene:sscle_01g009640	0.0376613	0.907505	705	733	678	911	641	621
gene:sscle_01g009650	-0.01845	0.942445	9962	7678	7415	8366	8124	8247
gene:sscle_01g009660	-0.10761	0.405816	3346	3389	3159	3225	2994	2963
gene:sscle_01g009670	0.668644	8.72682e-07	5135	6257	5739	9239	8620	9369
gene:sscle_01g009680	0.334125	0.0129942	8863	8463	8004	11633	10238	10060
gene:sscle_01g009690	-0.701494	0.166742	65	43	30	28	29	27
gene:sscle_01g009700	-0.527617	0.25426	123	64	63	57	63	54
gene:sscle_01g009710	-0.470091	0.0805349	401	412	293	312	232	255
gene:sscle_01g009720	0.157426	0.346224	3380	3902	4202	4329	4297	4182
gene:sscle_01g009730	0.28798	0.0527109	1422	1623	1733	1908	1978	1947
gene:sscle_01g009740	0.0969737	0.452046	7213	7809	7296	7627	8329	7910
gene:sscle_01g009750	0.198643	0.131222	1645	1703	1724	1885	2085	1850
gene:sscle_01g009760	-0.383501	0.0524922	1508	1813	2089	1333	1356	1458
gene:sscle_01g009770	-1.43925	0.0238965	41	22	22	8	14	9
gene:sscle_01g009780	-1.93218	5.91208e-07	7070	3436	2744	1106	1198	1168
gene:sscle_01g009790	0.307001	0.509782	3775	1958	1628	3564	2545	2999
gene:sscle_01g009800	-0.909986	1.20112e-07	2035	1698	1519	917	975	902
gene:sscle_01g009810	-1.02411	4.01031e-05	1621	2780	2174	1042	1073	1117
gene:sscle_01g009820	0.388897	0.302874	69	85	124	132	112	122
gene:sscle_01g009830	0.557506	0.0285343	269	221	246	439	296	349
gene:sscle_01g009840	-0.0520597	0.852626	445	349	405	376	437	344
gene:sscle_01g009850	-0.830716	0.00125833	1151	740	744	524	474	483
gene:sscle_01g009860	-0.52831	0.000278725	3804	3185	3207	2236	2359	2474
gene:sscle_01g009870	-1.91757	4.59553e-10	8904	18984	14801	3430	4006	3864
gene:sscle_01g009880	-0.330437	0.285453	4605	2869	2766	2489	2824	2831
gene:sscle_01g009890	-0.265418	0.137837	4729	5767	6152	4423	4734	4693
gene:sscle_01g009900	0.182882	0.38312	10372	13071	13914	13239	14926	14240
gene:sscle_01g009910	0.491587	0.000332729	8469	9236	10178	12331	13631	13241
gene:sscle_01g009920	0.191167	0.505449	343	239	257	327	285	347
gene:sscle_01g009930	-0.133595	0.553457	1369	1333	1437	1230	1074	1470
gene:sscle_01g009940	-0.0441366	0.775218	14130	15305	15398	13743	15401	14337
gene:sscle_01g009950	-0.193514	0.442917	2047	1815	1611	1878	1342	1566
gene:sscle_01g009960	0.413945	0.823543	5	0	6	7	2	8
gene:sscle_01g009970	0.169968	0.841876	11	10	10	11	14	10
gene:sscle_01g009980	-0.159528	0.767569	381	159	194	194	244	220
gene:sscle_01g009990	1.10543	2.26267e-11	2052	1551	1675	3577	3833	3949
gene:sscle_01g010000	-0.0720116	0.686321	8294	9467	10020	8676	9238	8513
gene:sscle_01g010010	0.516825	0.195594	62	42	69	102	77	71
gene:sscle_01g010020	0.30502	0.162443	5158	6962	7062	7179	8108	8409
gene:sscle_01g010030	-0.331242	0.057309	351	349	323	287	275	251
gene:sscle_01g010040	-0.720727	2.80406e-06	2978	3376	3740	2076	1900	2149
gene:sscle_01g010050	0.742819	0.000199735	11381	8665	7967	16653	14837	15387
gene:sscle_01g010060	0.341137	0.136143	8950	13063	12822	14370	14964	14793
gene:sscle_01g010070	-0.32244	0.165744	23252	33121	34131	23969	23221	25188
gene:sscle_01g010080	1.01881	2.15263e-10	1154	1154	1364	2191	2635	2615
gene:sscle_01g010090	-1.37343	0.0106948	1042	372	305	246	225	193
gene:sscle_01g010100	0.138846	0.434139	5030	4501	4106	5365	4750	4899
gene:sscle_01g010110	0.469438	0.000103989	3010	2954	2651	4164	3862	3900
gene:sscle_01g010120	-0.241451	0.634952	310	758	596	586	382	440
gene:sscle_01g010130	-0.278316	0.70259	45	125	144	83	57	119
gene:sscle_01g010140	-1.13574	0.0251213	820	2674	2764	1126	871	850
gene:sscle_01g010150	0.115651	0.371304	5951	5595	5981	5947	6511	6533
gene:sscle_01g010160	-2.54606	2.14428e-11	12939	35278	30000	4684	4597	4111
gene:sscle_01g010170	-1.37067	5.87212e-05	1278	2033	2776	899	806	650
gene:sscle_01g010180	0.554979	0.46658	11	13	27	28	31	16
gene:sscle_01g010190	-0.988856	0.683726	10	0	4	4	3	0
gene:sscle_01g010200	3.08554	0.484302	0	0	0	3	3	0
gene:sscle_01g010210	3.16532	0.554805	0	0	0	6	0	0
gene:sscle_01g010220	0.0618984	0.979783	8	1	0	1	4	4
gene:sscle_01g010230	-0.652297	0.555871	39	8	15	6	13	21
gene:sscle_01g010240	-0.486954	0.805864	7	3	4	3	7	0
gene:sscle_01g010250	-2.14753	0.000377519	42562	13735	8799	3433	6091	5168
gene:sscle_01g010260	0.457856	0.614349	43	22	7	28	39	31
gene:sscle_01g010270	-0.348926	0.350029	19147	10767	9560	10593	9870	10531
gene:sscle_01g010280	-1.06785	5.40434e-26	7398	7882	7829	3854	3483	3687
gene:sscle_01g010290	0.299189	0.876362	9	0	4	9	4	3
gene:sscle_01g010300	-0.524633	0.700532	5	9	8	8	8	1
gene:sscle_01g010310	-0.1007	0.715709	11442	15839	17144	13447	14426	13557
gene:sscle_01g010320	0.0405817	0.820339	4467	5204	5219	5326	4992	4997
gene:sscle_01g010330	0.328607	0.477956	37	55	37	55	43	64
gene:sscle_01g010340	2.44244	0.219435	2	0	0	4	5	3
gene:sscle_01g010350	-3.79484	2.14088e-09	4578	1300	730	135	170	171
gene:sscle_01g010360	-0.114776	0.922972	16	10	4	7	11	11
gene:sscle_01g010370	-0.288846	0.0353648	7088	6929	8109	5784	6267	6061
gene:sscle_01g010380	-0.445615	0.0313646	488	417	458	382	333	287
gene:sscle_01g010390	-0.113895	0.36977	2755	2610	2663	2405	2404	2610
gene:sscle_01g010400	-1.39597	0.0279718	859	242	213	211	145	144
gene:sscle_01g010410	-2.14348	3.0629e-27	3705	2757	3575	877	679	717
gene:sscle_01g010420	0.388939	0.234922	243	281	239	444	263	292
gene:sscle_01g010430	0.0393397	0.778017	9500	9539	9389	9160	10262	9791
gene:sscle_01g010440	0.494162	0.144811	69	60	60	102	70	95
gene:sscle_01g010450	-1.09742	0.0103449	52	37	61	26	23	21
gene:sscle_01g010460	-3.7794	1.35683e-12	92	124	120	9	3	14
gene:sscle_01g010470	-2.22559	5.70611e-08	9037	24589	25999	3978	4420	4350
gene:sscle_01g010480	-0.620594	0.113826	471	459	508	203	461	271
gene:sscle_01g010490	3.88194	0.286512	0	0	0	0	4	5
gene:sscle_01g010500	0.032543	0.828589	7341	7102	7087	6978	7182	7860
gene:sscle_01g010510	-1.77168	1.23943e-19	3708	5367	5135	1414	1312	1435
gene:sscle_01g010520	-0.732135	0.000242111	2108	2712	2743	1415	1398	1739
gene:sscle_01g010530	-0.183216	0.358064	2288	2691	2854	2062	2351	2485
gene:sscle_01g010540	0.174662	0.765549	54	37	25	41	48	41
gene:sscle_01g010550	1.57614	0.21014	0	13	26	50	42	24
gene:sscle_01g010560	1.24019	0.154363	13	7	5	32	12	15
gene:sscle_01g010570	-0.0508112	0.676585	2498	2629	2532	2470	2481	2443
gene:sscle_01g010580	-0.090491	0.639993	1480	1543	1796	1437	1484	1606
gene:sscle_01g010590	0.0114671	0.95794	2908	2457	2326	2548	2601	2604
gene:sscle_01g010600	-0.184034	0.734543	2516	1051	1023	1317	1350	1373
gene:sscle_01g010610	-1.99644	0.0574476	166836	34956	28802	26881	13487	17423
gene:sscle_01g010620	-0.193113	0.124157	3280	3268	3362	2677	3033	2958
gene:sscle_01g010630	0.0252878	0.882566	2802	2691	3058	3021	2777	2907
gene:sscle_01g010640	0.258125	0.309769	1092	1513	1436	1374	1800	1658
gene:sscle_01g010650	-0.027455	0.910567	15342	12538	11545	12401	13496	12785
gene:sscle_01g010660	0.185271	0.350152	851	991	1065	1144	1161	1000
gene:sscle_01g010670	-0.223647	0.241474	7333	6248	5544	5365	5245	5769
gene:sscle_01g010680	0.219264	0.569212	65608	119053	120951	99615	120711	135448
gene:sscle_01g010690	0.439221	0.0698302	7251	9778	10475	10532	13276	13484
gene:sscle_01g010700	0.538826	0.0126077	645	507	697	1009	865	815
gene:sscle_01g010710	-0.218181	0.160887	885	802	806	751	660	733
gene:sscle_01g010720	0.0620619	0.810051	2026	1519	1524	1801	1839	1652
gene:sscle_01g010730	0.0464291	0.89285	6872	10948	10830	9556	10212	9819
gene:sscle_01g010740	0.782597	2.41742e-07	3082	2475	2588	4363	4813	4838
gene:sscle_01g010750	-0.196475	0.122677	5876	5315	5412	4851	4581	5059
gene:sscle_01g010760	-0.235784	0.0577536	38249	33262	36089	31207	29339	30833
gene:sscle_01g010770	-0.600823	0.199755	5500	3876	3308	4411	1950	2003
gene:sscle_01g010780	0.302625	0.0788542	2635	3352	3275	3665	3930	3828
gene:sscle_01g010790	0.375344	0.553006	23	24	24	45	23	24
gene:sscle_01g010800	0.127909	0.723426	218	176	177	265	179	182
gene:sscle_01g010810	1.10402	0.750254	4	0	0	2	0	8
gene:sscle_01g010820	3.66591	0.341297	0	0	0	4	0	4
gene:sscle_01g010830	0.249204	0.89438	5	0	9	10	4	3
gene:sscle_01g010840	1.61036	0.125432	11	0	9	23	16	24
gene:sscle_01g010850	0.479803	0.110205	10996	7102	6542	9929	11596	12836
gene:sscle_01g010860	3.59278	0.356128	0	0	0	0	3	4
gene:sscle_01g010870	-0.150136	0.30051	1717	1690	1766	1660	1431	1571
gene:sscle_01g010880	-0.0999825	0.737126	16990	13696	18192	12135	16072	17399
gene:sscle_01g010890	-0.111858	0.513071	6546	8005	6929	6760	6391	6724
gene:sscle_01g010900	3.02251	1.81477e-07	46	64	11	244	403	334
gene:sscle_01g010910	4.10184	7.36014e-24	346	925	1036	11307	14838	13474
gene:sscle_01g010920	3.7802	0.00195568	10	0	0	41	56	41
gene:sscle_01g010930	0.0567555	0.890725	398	250	295	390	327	264
gene:sscle_01g010940	-0.238898	0.0653892	2499	2223	2494	2118	1981	2018
gene:sscle_01g010950	1.05433	6.96818e-28	5148	4939	5364	10305	11070	10714
gene:sscle_01g010960	0.516585	0.258779	25126	54726	66063	55650	79193	73897
gene:sscle_01g010970	-0.111074	0.676085	23433	31736	26678	26817	27595	21369
gene:sscle_01g010980	-0.106105	0.71215	4049	5972	4994	5076	4815	4059
gene:sscle_01g010990	-0.699004	0.00449697	13463	21684	20471	11263	10885	12112
gene:sscle_01g011000	0.368449	0.42615	28177	57030	71976	54686	75444	72789
gene:sscle_01g011010	0.0560616	0.726814	9136	9558	10238	9369	10557	10153
gene:sscle_01g011020	0.553718	0.268152	36	46	23	40	58	55
gene:sscle_01g011030	0.0242825	0.899599	3131	3747	3575	3458	3488	3682
gene:sscle_01g011040	2.23477	0.0119732	2	5	15	38	18	49
gene:sscle_01g011050	0.844544	0.0310363	296	463	657	1044	841	659
gene:sscle_01g011060	0.510609	0.531201	36	13	61	70	34	55
gene:sscle_01g011070	-0.163015	0.611644	4803	7896	7813	5819	6233	6268
gene:sscle_01g011080	0.556963	0.00320982	2178	2488	1916	3656	3013	3013
gene:sscle_01g011090	0.441861	0.00149859	914	804	821	1222	1134	1095
gene:sscle_01g011100	2.55529	0.0155006	21	30	0	107	85	106
gene:sscle_01g011110	-0.0325303	0.97129	26	30	12	27	13	27
gene:sscle_01g011120	-1.21955	1.84645e-09	18929	13708	13522	7214	6571	6037
gene:sscle_01g011130	0.210204	0.020658	11826	12232	12479	14212	13837	14220
gene:sscle_01g011140	-0.00225002	0.990318	16192	17964	18169	16406	18374	17462
gene:sscle_01g011150	-0.120361	0.806203	105	99	93	72	129	73
gene:sscle_01g011160	0.716095	0.494602	4	5	5	6	7	12
gene:sscle_01g011170	-1.24135	1.86183e-05	4394	8171	7524	3100	2521	2875
gene:sscle_01g011180	0.0695767	0.602586	5071	5574	5275	5679	5674	5352
gene:sscle_01g011190	0.303531	0.106464	2149	1908	1798	2745	2296	2186
gene:sscle_01g011200	0.701821	0.00214356	104	118	134	198	206	175
gene:sscle_01g011210	0.106524	0.622163	28316	25884	33623	28815	33112	32626
gene:sscle_01g011220	-1.42817	6.08611e-06	95	94	73	36	31	30
gene:sscle_01g011230	-0.0648192	0.802425	6327	8713	8265	8023	7249	7009
gene:sscle_01g011240	0.318549	0.100074	8547	6610	6375	9179	8673	9001
gene:sscle_01g011250	0.135453	0.668574	5049	8547	7286	7483	7606	7847
gene:sscle_01g011260	0.620963	6.53445e-07	2678	3054	3124	4562	4369	4687
gene:sscle_01g011270	-1.00761	2.2045e-06	1200	805	1001	534	474	489
gene:sscle_01g011280	-0.140633	0.532394	8388	10962	11569	9040	9523	9484
gene:sscle_01g011290	-0.0904167	0.89378	23	44	55	44	36	35
gene:sscle_01g011300	-0.599955	8.29285e-07	3008	2738	2723	1988	1779	1822
gene:sscle_01g011310	0.115516	0.289269	4482	4409	4326	4824	4594	4901
gene:sscle_01g011320	0.692945	0.0463948	3724	2223	1826	3648	4210	4707
gene:sscle_01g011330	0.362207	0.586	100	37	35	73	67	81
gene:sscle_01g011340	-1.08734	0.0429941	162	68	74	64	41	38
gene:sscle_01g011350	-1.0799	0.184492	2632	674	853	1277	400	290
gene:sscle_01g011360	-0.268266	0.0158288	4842	5110	5222	3987	4325	4285
gene:sscle_01g011370	0.275913	0.125395	42437	47937	50630	49602	60404	60714
gene:sscle_01g011380	0.0537856	0.788934	3726	3437	3077	3252	3713	3663
gene:sscle_01g011390	0.193167	0.62232	11001	6942	5531	9868	8364	8605
gene:sscle_01g011400	2.66948	1.4111e-52	201	210	243	1312	1573	1276
gene:sscle_01g011410	2.16763	1.60312e-09	18	21	21	78	82	105
gene:sscle_01g011420	5.5701	5.06037e-18	0	3	5	136	118	122
gene:sscle_01g011430	4.84694	1.37064e-30	11	4	9	200	233	280
gene:sscle_01g011440	-1.01488	1.80138e-10	13523	14449	11217	6080	6371	6941
gene:sscle_01g011450	-0.765604	5.32762e-09	35822	41801	40867	22057	22700	24939
gene:sscle_01g011460	-5.23915	2.0778e-60	16306	33717	33472	735	632	843
gene:sscle_01g011470	1.58488	1.55174e-10	1265	2203	1741	5628	4874	5122
gene:sscle_01g011480	-0.0783953	0.735481	6122	5207	4466	5162	4869	4927
gene:sscle_01g011490	0.155522	0.289122	8686	9662	10055	9980	11071	10584
gene:sscle_01g011500	0.294542	0.379612	66	69	80	98	74	92
gene:sscle_01g011510	-0.0605369	0.810051	4988	6593	6875	5912	5700	6085
gene:sscle_01g011520	-0.406783	0.463256	129	71	96	95	86	42
gene:sscle_01g011530	0.17933	0.825956	2904	15731	15860	14291	12702	12067
gene:sscle_01g011540	-1.00551	0.0201646	238	453	615	255	172	224
gene:sscle_01g011550	-2.98484	1.61091e-07	2481	13851	11376	1164	1043	1293
gene:sscle_01g011560	-1.84041	2.94197e-05	5887	5009	4932	660	2200	1558
gene:sscle_01g011570	-0.754201	2.90788e-05	3110	4032	4237	2352	2187	2208
gene:sscle_01g011580	-1.23782	5.82754e-08	1679	2439	2692	973	965	949
gene:sscle_01g011590	-0.316762	0.00332903	7640	8227	8171	6121	6524	6653
gene:sscle_01g011600	-1.14828	3.41141e-10	1995	2657	2666	1121	1159	1022
gene:sscle_02g011610	1.74284	0.316566	0	1	2	4	3	4
gene:sscle_02g011620	1.15951	0.0251862	18	16	11	41	32	27
gene:sscle_02g011630	-1.59086	1.76834e-10	184	165	184	64	47	66
gene:sscle_02g011640	-0.674184	0.295812	233	78	74	95	76	70
gene:sscle_02g011650	3.15508	0.025499	4	0	0	19	10	11
gene:sscle_02g011660	-0.0444805	0.840268	19222	15978	14831	16754	15485	16273
gene:sscle_02g011670	0.117494	0.569994	3035	2414	2340	2839	2829	2782
gene:sscle_02g011680	-0.20365	0.361549	15181	20825	19335	14564	17036	16453
gene:sscle_02g011690	0.426065	0.196568	2837	5386	4998	5515	5989	6258
gene:sscle_02g011700	0.120647	0.803102	66	55	85	82	56	86
gene:sscle_02g011710	-0.274695	0.061712	1868	1686	1980	1600	1540	1437
gene:sscle_02g011720	2.42793	8.20845e-13	5805	13428	10559	44557	59792	55967
gene:sscle_02g011730	-1.47468	0.0772929	3344	798	693	1108	356	276
gene:sscle_02g011740	0.101566	0.623448	1360	1108	1116	1372	1219	1256
gene:sscle_02g011750	-1.54472	2.10944e-14	1580	1166	1166	495	429	417
gene:sscle_02g011760	0.331605	0.0753983	1423	1899	1676	2026	2220	2041
gene:sscle_02g011770	-0.174573	0.799032	50	55	128	84	53	70
gene:sscle_02g011780	-0.168457	0.295221	1315	1176	1284	1025	1149	1186
gene:sscle_02g011790	0.516686	0.00135303	3519	3374	3146	4141	5242	4978
gene:sscle_02g011800	0.648146	0.000880758	5919	8056	7563	11476	10082	12193
gene:sscle_02g011810	-0.470683	0.0108243	1082	1044	956	863	671	691
gene:sscle_02g011820	0.666374	0.00644686	22040	14741	15410	23844	30115	28873
gene:sscle_02g011830	0.402411	0.332537	22117	39810	51525	41798	55428	52724
gene:sscle_02g011840	0.130432	0.287288	3120	3428	3293	3539	3715	3515
gene:sscle_02g011850	-0.0271644	0.89285	9503	10454	10085	8729	10571	10180
gene:sscle_02g011860	0.134205	0.573432	20288	28488	26483	25936	27554	29105
gene:sscle_02g011870	0.377973	0.000945032	45039	49972	50657	60859	63059	65378
gene:sscle_02g011880	-0.420829	1.72943e-06	8113	8544	8141	6285	6165	6073
gene:sscle_02g011890	0.725195	0.497523	182	90	146	558	73	61
gene:sscle_02g011900	-0.27029	0.515871	98	139	101	83	121	74
gene:sscle_02g011910	-0.943748	0.00531196	180	310	318	127	126	167
gene:sscle_02g011920	-0.172825	0.93905	10	0	3	7	1	4
gene:sscle_02g011930	-2.9915	6.61197e-27	4003	6992	6692	693	646	885
gene:sscle_02g011940	-0.987784	0.0021354	2010	1150	1053	750	732	642
gene:sscle_02g011950	-4.47096	1.83156e-24	1710	3578	2009	172	69	89
gene:sscle_02g011960	-1.6453	6.36642e-05	8446	3968	3162	1814	1449	1716
gene:sscle_02g011970	-0.743018	0.0445836	12190	24165	27540	11137	13722	13317
gene:sscle_02g011980	0.244393	0.074778	1542	1498	1339	1777	1667	1743
gene:sscle_02g011990	-0.000572408	0.998897	4300	5090	5786	4617	5461	5092
gene:sscle_02g012000	-0.819185	5.11836e-10	1176	1370	1337	762	718	721
gene:sscle_02g012010	0.510213	5.28365e-07	8142	9147	8709	12328	12261	12437
gene:sscle_02g012020	-0.0998749	0.490822	11879	13348	12774	11250	12531	11678
gene:sscle_02g012030	0.11289	0.746048	922	1367	1547	1217	1527	1404
gene:sscle_02g012040	5.04193	9.0724e-40	1365	3542	3448	99773	101019	74423
gene:sscle_02g012050	-1.46641	1.94434e-08	1854	3110	2949	1069	853	942
gene:sscle_02g012060	0.414539	0.143254	7856	12204	12549	12510	15946	15007
gene:sscle_02g012070	0.107184	0.565446	9735	8780	7870	8790	9720	9909
gene:sscle_02g012080	1.22704	0.0223053	270	798	1132	1465	1952	1734
gene:sscle_02g012090	2.01291	0.727472	0	0	0	0	0	3
gene:sscle_02g012100	-0.241298	0.0119743	61538	60027	57459	50297	49273	51880
gene:sscle_02g012110	0.229071	0.635987	26956	55020	65583	46337	65597	61017
gene:sscle_02g012120	0.730959	7.9366e-08	8261	8197	6804	13165	12755	12686
gene:sscle_02g012130	0.3298	0.104437	1010	1330	1353	1612	1576	1454
gene:sscle_02g012140	1.09444	1.94275e-11	2633	3289	3477	6755	6962	6353
gene:sscle_02g012150	0.836295	0.42211	3	9	19	17	10	29
gene:sscle_02g012160	-1.68139	0.0607474	9	10	15	5	3	3
gene:sscle_02g012170	0.0388097	0.95119	69	63	31	64	48	55
gene:sscle_02g012180	-4.44179	1.0225e-33	21894	11822	15674	1110	515	648
gene:sscle_02g012190	0.48841	0.296728	27863	60965	73969	59953	87011	81423
gene:sscle_02g012200	0.286917	0.0863537	5283	5942	6587	6686	7597	7448
gene:sscle_02g012210	0.201223	0.0594762	11074	11623	11365	12367	13369	13422
gene:sscle_02g012220	-2.80724	1.62187e-23	27759	17170	15039	2933	2491	3144
gene:sscle_02g012230	1.24394	2.08712e-07	5193	7398	8194	14156	18355	16715
gene:sscle_02g012240	-5.85538	9.48245e-26	9965	2705	2678	60	101	105
gene:sscle_02g012250	-0.163768	0.592914	773	961	809	954	629	686
gene:sscle_02g012260	0.330686	0.125959	4451	3505	3226	5024	4228	4810
gene:sscle_02g012270	-0.0966104	0.73082	1119	925	740	851	878	875
gene:sscle_02g012280	0.70265	4.98843e-05	2196	2471	2961	3936	4314	4165
gene:sscle_02g012290	0.123135	0.524251	3304	2866	3129	3651	2960	3518
gene:sscle_02g012300	-0.127009	0.374122	1677	1491	1502	1391	1432	1454
gene:sscle_02g012310	-0.579507	2.19735e-07	2454	2521	2654	1790	1699	1617
gene:sscle_02g012320	-2.96693	1.22073e-15	2977	7109	7031	685	641	864
gene:sscle_02g012330	0.158428	0.43873	16634	13126	12537	15482	15748	15976
gene:sscle_02g012340	0.317355	0.202231	6227	4600	4019	5954	6146	6398
gene:sscle_02g012350	-0.234627	0.146409	17014	18492	15343	15329	13243	14643
gene:sscle_02g012360	-0.190224	0.873533	11	10	9	8	16	3
gene:sscle_02g012370	-1.47696	0.125693	46	10	20	13	3	11
gene:sscle_02g012380	0.00901353	0.966633	8752	9605	10865	9412	10302	9692
gene:sscle_02g012390	0.327375	0.00962107	4246	4795	4895	5628	6005	5851
gene:sscle_02g012400	0.264438	0.0182532	3795	4255	4076	4930	4863	4771
gene:sscle_02g012410	-1.36551	5.85761e-05	206	170	144	86	47	69
gene:sscle_02g012420	0.218529	0.154516	2995	3383	3568	3614	4006	3953
gene:sscle_02g012430	0.512546	0.0110329	13744	18172	19222	22528	25949	24474
gene:sscle_02g012440	0.122588	0.855046	129248	50527	41148	99883	67980	72654
gene:sscle_02g012450	1.76627	0.48107	0	4	0	9	1	3
gene:sscle_02g012460	-0.116492	0.403933	27402	31822	29005	26485	27187	27710
gene:sscle_02g012470	-1.03159	1.08054e-08	242591	235219	196363	118610	92888	118287
gene:sscle_02g012480	-0.394106	0.0536498	1421	1619	1456	1360	1015	1047
gene:sscle_02g012490	0.349279	0.622133	2626	1404	1455	4288	1230	1470
gene:sscle_02g012500	0.710393	0.193947	5166	3638	4167	12618	4105	4502
gene:sscle_02g012510	-0.531539	0.142348	4342	4571	5055	4733	2363	2567
gene:sscle_02g012520	-0.34055	0.165593	1939	2939	2692	1833	2062	2083
gene:sscle_02g012530	0.229312	0.130347	2625	3104	2976	3624	3284	3296
gene:sscle_02g012540	-1.64761	1.15442e-12	40209	37678	41334	16588	11067	10398
gene:sscle_02g012550	0.319844	0.161221	1824	1290	1521	2036	1703	2048
gene:sscle_02g012560	0.427511	0.0428402	1393	1013	1161	1705	1417	1678
gene:sscle_02g012570	-0.128151	0.474303	1696	1937	2071	1648	1735	1835
gene:sscle_02g012580	0.372916	0.00507616	5679	4980	5104	7207	6360	6848
gene:sscle_02g012590	0.0931386	0.713766	15384	20730	21292	19075	21672	20485
gene:sscle_02g012600	0.245154	0.727529	30	16	41	41	38	25
gene:sscle_02g012610	-0.0295807	0.899599	13859	11612	11141	13001	11020	11848
gene:sscle_02g012620	0.182044	0.211513	12214	13851	14648	15411	15737	15042
gene:sscle_02g012630	0.698547	3.38137e-06	3073	2633	2528	4098	4717	4549
gene:sscle_02g012640	1.66111	3.22839e-16	2694	3365	3366	8070	11453	10285
gene:sscle_02g012650	-0.164996	0.661403	69428	42559	40426	50976	37903	47064
gene:sscle_02g012660	-0.632289	0.0583498	1249	780	808	786	521	523
gene:sscle_02g012670	0.375777	0.212769	8871	6107	4921	8804	8484	8533
gene:sscle_02g012680	0.188962	0.62766	317	610	459	596	505	479
gene:sscle_02g012690	-0.723109	6.59555e-06	13402	16596	14328	8674	8287	9889
gene:sscle_02g012700	3.25631	0.464591	0	0	0	1	0	5
gene:sscle_02g012710	-0.363788	0.835976	0	10	20	7	7	10
gene:sscle_02g012720	0.684339	0.0242762	243	178	293	464	356	331
gene:sscle_02g012730	0.307682	0.145811	196	229	248	262	277	294
gene:sscle_02g012740	0.441903	2.24192e-06	3306	3229	3175	4240	4499	4451
gene:sscle_02g012750	-2.21429	2.26057e-08	19016	9253	6921	2594	2403	2586
gene:sscle_02g012760	0.475095	0.856792	7	0	3	9	4	0
gene:sscle_02g012770	-0.310173	0.0196055	6142	5482	5181	4468	4453	4633
gene:sscle_02g012780	0.284392	0.0748299	3492	4195	4198	4508	4985	4981
gene:sscle_02g012790	-0.209541	0.33044	2952	2134	2369	2235	2090	2123
gene:sscle_02g012800	-2.59589	2.12231e-10	2438	6425	6629	934	696	932
gene:sscle_02g012810	-0.195837	0.513249	23480	37614	37769	28537	28273	29504
gene:sscle_02g012820	0.341694	0.00349927	6702	7261	7454	8891	9537	8712
gene:sscle_02g012830	-0.0905051	0.731962	10905	12142	14583	10329	13450	11563
gene:sscle_02g012840	0.465021	7.05755e-05	23270	25922	25639	32434	35994	34862
gene:sscle_02g012850	1.29129	4.82373e-16	1015	1052	1199	2336	2766	2892
gene:sscle_02g012860	1.39585	6.04532e-18	620	708	791	1693	1964	1922
gene:sscle_02g012870	-1.09035	0.00627444	160	85	120	74	48	51
gene:sscle_02g012880	3.099	9.4777e-22	425	252	198	2210	2383	2911
gene:sscle_02g012890	0.217815	0.166606	876	770	885	955	1046	943
gene:sscle_02g012900	0.470222	0.00453213	2361	1920	1843	2927	2787	2770
gene:sscle_02g012910	2.96531	4.18269e-15	46	60	83	673	331	476
gene:sscle_02g012920	-1.66141	4.9222e-25	4087	3798	4889	1429	1239	1370
gene:sscle_02g012930	-1.98754	1.19096e-17	1961	1255	1709	471	387	384
gene:sscle_02g012940	-2.66896	8.63859e-06	386	667	1775	103	209	133
gene:sscle_02g012950	-0.858944	0.196568	25	72	101	43	34	31
gene:sscle_02g012960	2.44184	3.871e-07	26	22	26	194	139	73
gene:sscle_02g012970	1.40408	0.0245813	14	9	26	61	32	39
gene:sscle_02g012980	0.0444893	0.791692	2918	3102	2901	3199	3195	2806
gene:sscle_02g012990	1.50007	0.000159034	964	2330	2628	5653	5515	5581
gene:sscle_02g013000	-0.0620894	0.753292	4741	3990	3835	4177	3863	3997
gene:sscle_02g013010	1.10867	3.25174e-05	1128	1686	1756	2618	3523	3712
gene:sscle_02g013020	0.291941	0.134208	5690	6815	7144	7036	8715	8305
gene:sscle_02g013030	0.243428	0.799205	46	21	10	20	32	40
gene:sscle_02g013040	1.22936	2.47241e-11	56714	56166	63540	111967	144963	156713
gene:sscle_02g013050	0.890643	0.002711	146	105	166	207	278	289
gene:sscle_02g013060	0.919073	0.000293873	333	221	370	596	574	581
gene:sscle_02g013070	0.0574319	0.684225	3189	3289	3574	3462	3521	3478
gene:sscle_02g013080	0.387859	0.0809671	890	1128	1144	1167	1531	1438
gene:sscle_02g013090	0.63546	0.000785964	1012	1262	1295	1634	2029	1880
gene:sscle_02g013100	0.267526	0.0768746	2031	1933	2289	2350	2551	2628
gene:sscle_02g013110	0.11144	0.634999	3249	4260	4177	3814	4518	4292
gene:sscle_02g013120	-0.0667395	0.827913	276	406	311	301	326	320
gene:sscle_02g013130	-0.51912	0.012635	1889	2164	2240	1759	1287	1346
gene:sscle_02g013140	0.054583	0.764792	4116	4522	3876	4196	4671	4127
gene:sscle_02g013150	0.146113	0.621487	4270	6379	6203	5436	6706	6504
gene:sscle_02g013160	0.012095	0.956645	6625	6111	5179	6090	5986	5989
gene:sscle_02g013170	0.142688	0.498485	2683	2134	2081	2712	2481	2425
gene:sscle_02g013180	0.0463909	0.786542	15360	17874	16237	16107	17811	17167
gene:sscle_02g013190	-0.589494	0.00439317	1218	1435	1618	1077	929	832
gene:sscle_02g013200	1.18696	4.48274e-10	1524	1180	1065	2917	2942	2723
gene:sscle_02g013210	-0.172314	0.946538	1	5	3	8	0	1
gene:sscle_02g013220	0.471845	0.0402579	4050	6281	5562	7415	7213	7412
gene:sscle_02g013230	-0.487382	1.18799e-06	7144	6655	6441	4837	4825	4775
gene:sscle_02g013240	-0.0808868	0.634952	4505	4081	4029	3880	3730	4317
gene:sscle_02g013250	-1.87339	1.58362e-09	14636	8517	7085	2824	2610	2819
gene:sscle_02g013260	-0.110103	0.915662	21	21	6	20	13	12
gene:sscle_02g013270	0.33961	0.287732	64320	39130	36442	59891	59114	58017
gene:sscle_02g013280	0.393925	0.179081	12882	8032	7731	11953	13109	12578
gene:sscle_02g013290	-0.237106	0.241224	267	242	282	240	215	218
gene:sscle_02g013300	-0.356857	0.0993135	452	410	397	369	339	275
gene:sscle_02g013310	-0.360228	0.413544	79	141	114	63	98	98
gene:sscle_02g013320	-0.755055	0.00500115	126	171	181	91	102	91
gene:sscle_02g013330	-0.330487	0.685621	19	18	16	22	12	8
gene:sscle_02g013340	-0.292026	0.154893	270	239	255	186	217	221
gene:sscle_02g013350	-0.609575	0.178446	136	276	351	164	151	184
gene:sscle_02g013360	-1.4244	7.34519e-06	544	366	308	180	149	124
gene:sscle_02g013370	-0.0981689	0.935842	18	5	22	24	11	8
gene:sscle_02g013380	-0.588912	0.533255	45	20	27	36	7	19
gene:sscle_02g013390	-1.02448	0.00936576	89	93	55	46	34	35
gene:sscle_02g013400	-2.04075	2.66496e-08	503	280	286	64	86	109
gene:sscle_02g013410	-1.21492	0.00139054	89	54	73	35	31	27
gene:sscle_02g013420	-1.04379	0.0431219	99	64	108	57	23	52
gene:sscle_02g013430	-0.917198	0.00506656	67	72	91	37	44	41
gene:sscle_02g013440	-3.19939	1.31287e-05	241	51	60	12	15	11
gene:sscle_02g013450	-5.86458	1.66541e-20	46990	13313	7308	447	270	443
gene:sscle_02g013460	-0.540588	0.64421	13	9	3	5	5	8
gene:sscle_02g013470	0.446431	0.674889	25	8	23	48	17	12
gene:sscle_02g013480	0.691908	0.403619	16	5	22	17	22	32
gene:sscle_02g013490	-0.314703	0.1401	1519	2154	1842	1396	1482	1554
gene:sscle_02g013500	0.162267	0.0672726	9107	9318	9043	10401	10160	10176
gene:sscle_02g013510	-0.937416	1.37055e-05	10315	7534	7083	4215	4009	4795
gene:sscle_02g013520	-1.24724	4.48579e-09	3430	4578	4398	1703	1476	2047
gene:sscle_02g013530	-1.50135	1.90189e-07	488	733	778	276	183	247
gene:sscle_02g013540	-0.395408	0.326672	1223	732	779	942	550	588
gene:sscle_02g013550	-0.0609418	0.74023	30162	26256	24576	26335	24982	26327
gene:sscle_02g013560	0.329188	0.00722394	11139	10329	9993	14057	12701	12769
gene:sscle_02g013570	-0.0946879	0.569212	16279	15471	13469	14470	13696	14181
gene:sscle_02g013580	1.74895	2.3996e-13	205	237	212	868	555	771
gene:sscle_02g013590	-0.978547	0.00239092	2197	4656	3770	1751	1787	1853
gene:sscle_02g013600	0.146146	0.493852	283	311	283	359	311	300
gene:sscle_02g013610	0.460565	0.117314	4497	7075	7828	7951	9448	9296
gene:sscle_02g013620	0.706185	4.04862e-08	2427	2189	2156	3507	3978	3564
gene:sscle_02g013630	0.17515	0.582784	8301	6042	5182	6199	8023	7824
gene:sscle_02g013640	1.46837	0.0211726	13	18	6	42	38	24
gene:sscle_02g013650	0.622216	0.00487901	2587	1875	1740	3342	3155	3051
gene:sscle_02g013660	-0.589213	0.00236408	406	345	356	266	254	215
gene:sscle_02g013670	-0.856097	0.0219536	3257	6843	7611	3029	3477	3278
gene:sscle_02g013680	-1.33208	0.000422399	7613	17717	18709	5667	6213	5613
gene:sscle_02g013690	-0.898839	0.00435873	7530	4443	3976	2634	3194	2726
gene:sscle_02g013700	3.43501	1.08187e-21	36	20	52	334	390	453
gene:sscle_02g013710	2.58661	5.15219e-05	3	14	6	58	38	45
gene:sscle_02g013720	1.33489	0.031929	8	14	7	27	20	25
gene:sscle_02g013730	0.784526	0.710211	3	1	0	3	2	3
gene:sscle_02g013740	0.496363	0.00015544	9530	11405	10512	14354	14537	15466
gene:sscle_02g013750	0.251669	0.0788542	913	1012	990	1151	1088	1231
gene:sscle_02g013760	0.0744245	0.650831	3757	3483	3172	3659	3544	3759
gene:sscle_02g013770	0.173185	0.0777577	57461	61380	59385	65958	68840	66156
gene:sscle_02g013780	0.0225039	0.922688	16362	18884	18378	15835	19648	18982
gene:sscle_02g013790	0.227966	0.233963	3534	4336	4443	4373	5162	4886
gene:sscle_02g013800	-0.109984	0.33086	7255	7720	7553	6702	7147	7022
gene:sscle_02g013810	0.0155395	0.973267	6896	13509	13854	11154	12038	11437
gene:sscle_02g013820	0.206705	0.289645	4991	6381	6510	6581	6909	7146
gene:sscle_02g013830	-0.409145	0.00278946	2873	3245	2983	2143	2473	2236
gene:sscle_02g013840	0.0432635	0.729038	23798	22900	23315	22908	24681	24555
gene:sscle_02g013850	0.649532	0.00125827	9873	11828	13628	16181	20104	19136
gene:sscle_02g013860	0.546984	0.0614902	11563	18801	20312	22206	26699	25131
gene:sscle_02g013870	-2.44356	1.17929e-25	14989	10275	9018	2148	2115	2039
gene:sscle_02g013880	-2.15043	4.23795e-05	7877	2769	2015	1021	837	994
gene:sscle_02g013890	0.0977355	0.92011	381	1900	2430	919	2314	1808
gene:sscle_02g013900	2.37575	1.29831e-84	2398	2798	2669	12794	13690	14333
gene:sscle_02g013910	0.412556	0.00250133	2425	2744	2307	3200	3453	3295
gene:sscle_02g013920	-0.0956465	0.661996	4110	3687	3064	3498	3367	3298
gene:sscle_02g013930	0.967197	0.1481	47	35	21	113	44	44
gene:sscle_02g013940	-0.11358	0.602078	6282	5519	4667	5346	4968	4908
gene:sscle_02g013950	0.311272	0.374302	4665	7680	7955	6625	8969	9595
gene:sscle_02g013960	-0.191182	0.453071	5728	4003	4022	3904	4215	3927
gene:sscle_02g013970	0.0217767	0.915346	3870	4762	4171	4416	4178	4401
gene:sscle_02g013980	-0.521201	0.00484242	1713	1413	1528	1210	938	1096
gene:sscle_02g013990	0.235532	0.354048	2038	1475	1685	2351	1763	2008
gene:sscle_02g014000	-0.0641874	0.688061	7695	8376	7636	8148	7325	7201
gene:sscle_02g014010	0.0412373	0.95691	6184	2205	1616	3324	3703	3267
gene:sscle_02g014020	1.36227	0.520923	13	0	0	19	6	9
gene:sscle_02g014030	-1.94003	8.67861e-24	2003	2394	2923	645	658	604
gene:sscle_02g014040	-2.46172	1.14511e-27	19583	19038	15239	2866	2793	4118
gene:sscle_02g014050	0.496817	0.00363697	1227	966	1084	1678	1470	1477
gene:sscle_02g014060	-0.387486	0.151143	61560	50252	42754	44092	31021	43047
gene:sscle_02g014070	0.80661	0.00143979	4375	2623	3084	5429	6147	6060
gene:sscle_02g014080	0.289871	0.0837793	4478	4272	5001	4984	6067	5761
gene:sscle_02g014090	0.158331	0.475793	500	510	567	642	500	618
gene:sscle_02g014100	0.170921	0.283431	3860	3233	3487	3855	4226	3830
gene:sscle_02g014110	-0.0772435	0.708216	5358	4628	5527	4380	5249	5076
gene:sscle_02g014120	0.490351	0.0600409	37741	56144	57905	61177	77700	74353
gene:sscle_02g014130	-0.356404	0.301993	13024	25668	22495	15349	16784	15660
gene:sscle_02g014140	-0.0273952	0.97185	55	29	85	75	50	41
gene:sscle_02g014150	-2.29184	4.45427e-21	6397	10430	9579	1991	1554	1848
gene:sscle_02g014160	-0.0748091	0.729552	4307	5642	5254	4896	4601	4936
gene:sscle_02g014170	1.49611	0.00193563	19	9	24	50	46	51
gene:sscle_02g014180	3.16532	0.554805	0	0	0	6	0	0
gene:sscle_02g014190	0.0335112	0.913324	5128	3913	3713	4938	4262	3855
gene:sscle_02g014200	0.0177557	0.914366	8026	7116	7561	7419	8001	7566
gene:sscle_02g014210	-0.365045	0.0181547	3693	4455	4599	3265	3378	3255
gene:sscle_02g014220	-0.0733455	0.810688	202	171	239	210	183	190
gene:sscle_02g014230	1.45699	0.00302213	20	37	48	78	77	130
gene:sscle_02g014240	-0.317165	0.0403578	8474	9902	10602	7556	8027	7676
gene:sscle_02g014250	0.0107101	0.982591	209	442	355	342	301	369
gene:sscle_02g014260	0.597596	0.00036679	3365	3836	4444	5550	5938	6133
gene:sscle_02g014270	0.0373846	0.828333	1780	1894	1955	1802	1920	2054
gene:sscle_02g014280	-0.0647407	0.718676	533	537	510	528	474	508
gene:sscle_02g014290	-0.369013	0.0222314	5996	5588	5078	4798	4042	4063
gene:sscle_02g014300	-0.238596	0.03628	7398	7006	6630	6084	5750	5993
gene:sscle_02g014310	-0.413065	0.0347676	7953	6012	5906	4736	5047	5141
gene:sscle_02g014320	1.95842	5.01938e-13	1179	843	731	2827	3596	4279
gene:sscle_02g014330	-0.629922	0.0737758	4016	1968	2891	2258	1604	1874
gene:sscle_02g014340	0.437824	0.0059428	20450	18236	16619	27346	23842	23727
gene:sscle_02g014350	-0.389711	0.0651823	2666	2047	2230	1546	2006	1748
gene:sscle_02g014360	0.497887	0.00334853	800	653	745	933	1077	1095
gene:sscle_02g014370	-0.45052	0.0450035	8390	6397	5883	4522	5046	5558
gene:sscle_02g014380	-0.0357514	0.901147	243	223	225	250	194	231
gene:sscle_02g014390	0.183836	0.237335	2322	2113	2032	2392	2305	2648
gene:sscle_02g014400	1.14734	6.82317e-06	1240	2084	2034	3774	3959	4133
gene:sscle_02g014410	0.134745	0.553152	7514	6465	5365	7371	7049	6817
gene:sscle_02g014420	0.0431657	0.799958	16141	13807	15555	15236	15313	16339
gene:sscle_02g014430	0.224755	0.248123	1109	1017	918	1041	1262	1253
gene:sscle_02g014440	-0.236227	0.417873	1940	3119	2703	1953	2424	2212
gene:sscle_02g014450	0.15325	0.367719	2221	1881	1864	2225	2309	2100
gene:sscle_02g014460	0.579616	8.94027e-07	11745	10531	10421	15437	16402	17024
gene:sscle_02g014470	-0.305616	0.424691	3679	7458	7283	5035	5110	4759
gene:sscle_02g014480	0.0561358	0.652909	7843	7959	7602	8462	7817	8053
gene:sscle_02g014490	-0.0272388	0.878707	1929	1894	1842	1687	1929	1941
gene:sscle_02g014500	-0.0699578	0.667597	9255	8020	7870	7920	8025	8010
gene:sscle_02g014510	-0.0250375	0.86889	16523	16174	14932	15554	15035	16220
gene:sscle_02g014520	-0.150746	0.498709	7365	9450	10073	7615	8119	8485
gene:sscle_02g014530	0.207173	0.253299	2783	2960	3437	3231	3765	3602
gene:sscle_02g014540	-0.387828	0.160025	267	380	320	229	218	292
gene:sscle_02g014550	-0.596458	5.61541e-06	2901	2750	2718	1864	1674	1997
gene:sscle_02g014560	-0.296374	0.195268	2550	2079	2097	1911	1505	2061
gene:sscle_02g014570	0.875257	0.116758	12	17	17	24	24	35
gene:sscle_02g014580	-0.772466	0.186793	46	26	24	24	17	16
gene:sscle_02g014590	-1.01326	8.86822e-05	5060	3359	3195	1886	1693	2175
gene:sscle_02g014600	-2.00701	6.93951e-20	1906	1317	1775	446	352	447
gene:sscle_02g014610	0.626167	1.3227e-09	4415	4770	4867	6959	7352	7377
gene:sscle_02g014620	-0.483676	0.342442	10129	5048	3808	5949	3668	3960
gene:sscle_02g014630	1.37305	7.33043e-19	977	834	769	2192	2110	2381
gene:sscle_02g014640	0.363482	0.0723894	753	695	716	1094	887	805
gene:sscle_02g014650	0.157171	0.462638	8455	10897	10827	10216	11955	11479
gene:sscle_02g014660	-0.363353	0.133122	4021	5861	5671	3654	4432	4003
gene:sscle_02g014670	-0.566405	0.000975512	3612	4750	4573	2882	3031	2822
gene:sscle_02g014680	-0.0437609	0.845206	7198	6530	5598	6681	6187	5881
gene:sscle_02g014690	-0.147677	0.477528	5285	5680	5345	4373	5764	4584
gene:sscle_02g014700	-0.0072864	0.985196	464	320	315	432	312	350
gene:sscle_02g014710	4.63595	0.000947336	2	0	0	21	11	24
gene:sscle_02g014720	-0.232312	0.0741128	6250	5925	5373	5062	4838	5038
gene:sscle_02g014730	-0.00874632	0.975898	1765	2503	2338	2161	2331	2073
gene:sscle_02g014740	0.013731	0.94583	5422	6614	6437	6314	6052	6282
gene:sscle_02g014750	-0.141713	0.687379	15798	9552	9534	9903	11376	10341
gene:sscle_02g014760	0.500378	0.00846956	3281	2405	2572	3685	3955	4042
gene:sscle_02g014770	-0.653946	1.26485e-13	6469	6551	6709	4210	4038	4290
gene:sscle_02g014780	0.478382	0.137837	22959	39111	39377	38445	51936	50951
gene:sscle_02g014790	0.0913181	0.632102	7851	6781	6377	7983	7173	7227
gene:sscle_02g014800	0.569017	6.47714e-07	2847	2609	2485	3843	4022	3913
gene:sscle_02g014810	-0.0565776	0.834175	6047	4811	4357	5394	4644	4592
gene:sscle_02g014820	-0.210431	0.193054	5961	6311	5329	4630	5338	5242
gene:sscle_02g014830	0.0700305	0.722484	2132	2467	2651	2421	2656	2534
gene:sscle_02g014840	-1.2722	0.0192424	1336	634	856	657	201	312
gene:sscle_02g014850	-0.774752	0.00169405	600	518	589	377	372	249
gene:sscle_02g014860	-0.550425	0.000203668	1011	1185	1101	776	691	784
gene:sscle_02g014870	-1.00633	1.98354e-06	6332	8533	9749	3928	4231	4093
gene:sscle_02g014880	1.80542	0.000160912	38	13	20	81	92	77
gene:sscle_02g014890	0.830232	8.57762e-08	2986	2313	2676	4466	4821	4895
gene:sscle_02g014900	0.881117	9.72353e-08	4045	5171	5090	8086	9003	9258
gene:sscle_02g014910	2.08291	5.26908e-07	819	533	614	4041	1432	2858
gene:sscle_02g014920	0.216217	0.463044	56005	89514	86521	82091	94746	92719
gene:sscle_02g014930	0.83915	4.07997e-05	1192	1737	1649	2673	2649	2865
gene:sscle_02g014940	-0.362015	0.138379	447	408	420	396	267	330
gene:sscle_02g014950	0.108753	0.511726	1626	1699	1826	1737	2006	1811
gene:sscle_02g014960	0.914104	0.000138636	925	1347	1501	2214	2509	2387
gene:sscle_02g014970	-0.0248412	0.898226	674	629	724	647	664	682
gene:sscle_02g014980	-0.120125	0.762841	8636	15430	16200	11004	12986	13058
gene:sscle_02g014990	-0.0953557	0.603543	22151	18964	18423	19215	17237	19278
gene:sscle_02g015000	0.309785	0.0500233	4502	3783	3689	5008	4677	5157
gene:sscle_02g015010	0.0583914	0.714255	4402	5166	4756	4894	4966	5054
gene:sscle_02g015020	-1.84796	3.95187e-19	8670	13121	12641	3201	3130	3233
gene:sscle_02g015030	-0.0379986	0.902309	21286	16184	14408	18554	15721	16255
gene:sscle_02g015040	-2.78328	4.79599e-27	2678	1530	1834	316	278	285
gene:sscle_02g015050	-0.450858	0.131504	2174	2497	2358	2141	1190	1812
gene:sscle_02g015060	-0.493664	0.0253941	1448	1895	1598	1374	1017	1119
gene:sscle_02g015070	-0.934302	1.29708e-07	383	308	349	181	180	184
gene:sscle_02g015080	-0.608144	0.00842738	197	192	193	151	118	114
gene:sscle_02g015090	0.34428	0.731121	13	8	28	10	29	23
gene:sscle_02g015100	-0.743928	0.666753	7	7	15	5	0	12
gene:sscle_02g015110	-3.85668	2.02276e-14	3981	13603	14483	1022	552	639
gene:sscle_02g015120	-2.35143	2.07701e-07	6439	15835	16203	3661	1737	2142
gene:sscle_02g015130	-1.85152	0.00206589	23	47	45	14	7	11
gene:sscle_02g015140	-0.274761	0.253284	10653	15749	14380	10477	11117	12114
gene:sscle_02g015150	0.700795	0.0324072	1192	576	816	1338	1446	1418
gene:sscle_02g015160	0.321276	0.0676544	13644	15753	16992	17493	21044	19423
gene:sscle_02g015170	0.277086	0.0158013	62177	59734	56696	67902	74050	74474
gene:sscle_02g015180	-0.135585	0.308697	9313	9645	9345	7911	9066	8786
gene:sscle_02g015190	-0.564208	5.16862e-06	3842	3436	4003	2455	2548	2628
gene:sscle_02g015200	1.50323	1.43438e-11	4054	3278	4542	8968	12680	12014
gene:sscle_02g015210	0.397166	0.148229	3956	2606	2468	3695	4123	4074
gene:sscle_02g015220	-0.180281	0.341345	4616	5491	5042	4930	3959	4480
gene:sscle_02g015230	-0.541781	0.180958	54	46	39	33	29	34
gene:sscle_02g015240	0.123058	0.237411	9698	10182	9722	10410	10953	10873
gene:sscle_02g015250	1.43153	0.00487595	14	9	15	36	29	39
gene:sscle_02g015260	-0.141818	0.210846	9724	9049	9051	8672	8136	8412
gene:sscle_02g015270	0.0892476	0.627661	4855	4067	4005	4784	4507	4462
gene:sscle_02g015280	-0.272343	0.0300662	9562	10485	9850	8292	8759	7701
gene:sscle_02g015290	-0.246223	0.0114551	1998	2019	2032	1724	1687	1689
gene:sscle_02g015300	-0.210555	0.331257	8209	10305	9434	6957	9097	8097
gene:sscle_02g015310	-0.523418	0.000757913	4168	3496	3309	2618	2441	2575
gene:sscle_02g015320	0.0428222	0.783499	4894	4858	4416	4647	5088	4859
gene:sscle_02g015330	0.611252	0.173706	249	561	661	643	829	772
gene:sscle_02g015340	-0.0693265	0.934808	45	17	21	31	20	28
gene:sscle_02g015350	0.534534	0.0111029	2250	1666	1883	2400	3059	2943
gene:sscle_02g015360	0.273818	0.126092	2890	3512	3613	3705	4150	4251
gene:sscle_02g015370	-0.246339	0.414075	6818	5209	4002	4928	4349	4236
gene:sscle_02g015380	0.210429	0.171976	3670	3423	3488	4545	3912	3786
gene:sscle_02g015390	-0.225087	0.806203	22	44	23	34	32	10
gene:sscle_02g015400	0.687528	0.00111895	1263	1444	1818	2181	2574	2534
gene:sscle_02g015410	-0.0766325	0.521596	7528	6977	7574	6981	6906	7051
gene:sscle_02g015420	0.123797	0.832933	24704	10195	11101	20447	12149	17525
gene:sscle_02g015430	1.62635	0.22587	1	5	3	17	3	9
gene:sscle_02g015440	-0.381098	0.378139	345	208	304	308	170	182
gene:sscle_02g015450	-0.545295	0.000128974	2383	2752	2762	1947	1708	1756
gene:sscle_02g015460	0.112827	0.371469	5374	5265	4807	5493	5581	5626
gene:sscle_02g015470	-0.692775	3.26693e-06	1948	1971	2324	1198	1363	1301
gene:sscle_02g015480	0.415909	0.153116	375	403	313	450	390	615
gene:sscle_02g015490	-0.124078	0.606327	2440	2048	1798	1942	1740	2086
gene:sscle_02g015500	-0.327702	0.0339823	2305	2032	1927	1737	1545	1710
gene:sscle_02g015510	-0.409679	0.108273	3760	2693	2420	2048	2377	2255
gene:sscle_02g015520	-1.17836	1.08997e-11	16182	21795	18048	7577	8804	8372
gene:sscle_02g015530	0.963487	0.000276633	749	826	835	2030	1509	1160
gene:sscle_02g015540	1.026	0.0316374	30	29	27	83	50	41
gene:sscle_02g015550	-0.394136	0.0392363	4087	3058	3410	2906	2502	2625
gene:sscle_02g015560	0.254885	0.0480415	1398	1482	1336	1642	1767	1618
gene:sscle_02g015570	-0.589443	9.48853e-07	18011	21205	19602	13273	12605	13212
gene:sscle_02g015580	-2.28183	0.000502272	1697	11470	11583	1777	1903	1409
gene:sscle_02g015590	-2.22631	1.08578e-14	14446	8052	7893	2162	2067	2266
gene:sscle_02g015600	-1.30487	4.25966e-09	315	324	390	139	160	117
gene:sscle_02g015610	0.395725	0.0140602	1734	1678	1900	2297	2596	2097
gene:sscle_02g015620	-0.0689653	0.544977	4956	5122	4817	4776	4645	4777
gene:sscle_02g015630	-1.02067	0.0436585	1079	480	338	350	262	323
gene:sscle_02g015640	0.291586	0.28459	2631	3606	4130	3722	4508	4458
gene:sscle_02g015650	-0.0996344	0.400243	8319	8454	7716	7745	7559	7549
gene:sscle_02g015660	-0.030635	0.887452	1420	1409	1631	1565	1481	1322
gene:sscle_02g015670	0.827851	0.00106461	1558	1068	1049	2547	1965	2013
gene:sscle_02g015680	-0.124572	0.909699	10	10	24	20	7	14
gene:sscle_02g015690	4.82243	0.0242762	0	0	0	9	7	2
gene:sscle_02g015700	0.318129	0.386473	4833	3119	2397	3986	4190	4726
gene:sscle_02g015710	0.124854	0.366921	11888	13052	11710	12560	13555	13845
gene:sscle_02g015720	-0.0773476	0.658449	8367	7754	7090	7122	7020	7857
gene:sscle_02g015730	0.189374	0.117705	2329	2376	2276	2800	2650	2511
gene:sscle_02g015740	0.0908367	0.778586	1917	2946	2858	3052	2471	2700
gene:sscle_02g015750	0.00234146	0.993232	3781	4003	3024	3466	3897	3461
gene:sscle_02g015760	0.2456	0.0688183	136897	143087	134013	159297	152332	179198
gene:sscle_02g015770	-0.0111717	0.964173	11177	8797	8749	9018	9840	9643
gene:sscle_02g015780	-0.479163	5.59062e-09	4694	4710	4780	3355	3402	3418
gene:sscle_02g015790	-2.66459	4.45944e-08	2728	10640	9526	1307	1148	1157
gene:sscle_02g015800	-3.47677	2.05226e-06	105	795	628	71	26	41
gene:sscle_02g015810	-10.0345	9.79358e-49	21051	234558	164871	140	107	154
gene:sscle_02g015820	0.746982	2.28442e-09	3583	3887	4277	6398	6786	6531
gene:sscle_02g015830	0.445499	0.0176273	2677	3542	2828	3940	3927	4449
gene:sscle_02g015840	0.162251	0.152278	3132	3170	2952	3329	3498	3526
gene:sscle_02g015850	1.80008	1.27262e-27	342	318	389	1351	1116	1190
gene:sscle_02g015860	1.61251	5.44105e-17	297	400	398	1205	1008	1135
gene:sscle_02g015870	1.45627	2.03855e-14	205	158	203	567	509	483
gene:sscle_02g015880	0.0412089	0.887721	1062	761	1060	936	978	1054
gene:sscle_02g015890	0.338954	0.00470414	6694	6604	6790	7977	9191	8239
gene:sscle_02g015900	0.255628	0.152562	1911	1477	1661	1912	2070	2046
gene:sscle_02g015910	-0.111547	0.428938	12898	12283	12139	10609	12195	11737
gene:sscle_02g015920	-3.27369	8.08212e-07	1488	372	268	89	76	55
gene:sscle_02g015930	-3.60481	1.15413e-07	1057	240	241	41	60	25
gene:sscle_02g015940	-1.74471	0.000113573	3832	1509	1332	715	655	621
gene:sscle_02g015950	-0.074682	0.637846	2062	2118	2244	1886	2144	2070
gene:sscle_02g015960	0.411111	0.145546	160	184	163	277	183	214
gene:sscle_02g015970	0.342413	0.514304	42	27	30	55	37	35
gene:sscle_02g015980	0.614916	0.858625	8	0	0	0	7	5
gene:sscle_02g015990	-0.811067	0.000704411	1763	1211	1240	869	693	840
gene:sscle_02g016000	-2.51769	8.74873e-05	2710	647	724	360	159	194
gene:sscle_02g016010	1.26994	0.00251041	169	86	87	228	228	371
gene:sscle_02g016020	1.77074	1.1268e-06	32	26	22	90	74	108
gene:sscle_02g016030	0.526891	0.00349927	625	724	755	1075	884	1072
gene:sscle_02g016040	-0.911703	4.95236e-05	3203	2571	2608	1780	1196	1481
gene:sscle_02g016050	0.246187	0.0160449	22299	24333	22326	27515	27260	27009
gene:sscle_02g016060	-0.228236	0.0875952	5406	5766	4882	4529	4590	4584
gene:sscle_02g016070	-0.649474	0.442313	35	20	31	7	18	30
gene:sscle_02g016080	0.529302	0.018005	2223	3147	2944	3483	4414	4100
gene:sscle_02g016090	0.646318	0.0292411	2921	5399	4997	6869	6884	7088
gene:sscle_02g016100	-0.383988	0.0293047	12433	11290	9377	8018	8638	8708
gene:sscle_02g016110	0.909682	0.00896479	94	90	85	231	125	151
gene:sscle_02g016120	-0.00197588	0.991504	2870	2798	3207	2897	3021	2946
gene:sscle_02g016130	0.564077	2.14e-07	38254	38570	39587	53427	61313	57365
gene:sscle_02g016140	-0.874676	1.2619e-14	5468	6021	6025	3323	2995	3234
gene:sscle_02g016150	-0.0721893	0.701018	2322	2376	2504	2019	2386	2445
gene:sscle_02g016160	0.093804	0.943302	109	14	12	45	61	38
gene:sscle_02g016170	-1.86898	9.23673e-11	9730	19071	16328	3723	4180	4451
gene:sscle_02g016180	0.168962	0.384811	15774	18582	20383	19085	21822	20634
gene:sscle_02g016190	-0.11622	0.449506	13411	12636	11991	12500	10793	11802
gene:sscle_02g016200	-0.0396911	0.89373	2157	2822	2862	2162	2730	2735
gene:sscle_02g016210	-0.0364808	0.907397	9411	13966	13447	11955	11143	12806
gene:sscle_02g016220	-0.604802	3.89903e-09	5058	5633	5414	3583	3450	3557
gene:sscle_02g016230	-0.306533	0.0384489	9562	11291	11176	8196	9200	8501
gene:sscle_02g016240	0.168467	0.255616	601	591	650	704	666	702
gene:sscle_02g016250	0.10026	0.604873	2594	2901	2910	2667	3300	3041
gene:sscle_02g016260	-0.139213	0.409592	18898	19429	20814	15941	19473	18287
gene:sscle_02g016270	1.10328	8.15261e-06	69	91	95	201	170	179
gene:sscle_02g016280	-0.195053	0.597569	1076	634	638	766	631	655
gene:sscle_02g016290	0.196755	0.792229	21	20	12	21	14	25
gene:sscle_02g016300	-1.28914	0.000111761	10857	7401	6643	4242	2284	3663
gene:sscle_02g016310	2.7028	2.14422e-15	1596	950	660	7134	7192	6545
gene:sscle_02g016320	-0.0332954	0.899908	4980	6780	6524	5677	5869	6319
gene:sscle_02g016330	1.81805	7.47615e-08	27	21	28	99	95	77
gene:sscle_02g016340	1.70295	4.03958e-05	59	34	57	231	133	127
gene:sscle_02g016350	0.549193	8.45429e-05	22612	19802	18759	27957	30550	31006
gene:sscle_02g016360	-1.24234	0.00368164	9382	4394	3581	2942	2193	2202
gene:sscle_02g016370	-0.304592	0.0159206	1121	1251	1130	949	956	930
gene:sscle_02g016380	-0.81712	0.00076987	10019	6478	6544	4455	4512	4111
gene:sscle_02g016390	-0.981027	3.03608e-05	6341	4183	4197	2635	2313	2511
gene:sscle_02g016400	0.774448	6.61553e-09	1239	1309	1200	2349	1996	2065
gene:sscle_02g016410	-0.011057	0.960406	11691	10612	9116	10281	10364	10533
gene:sscle_02g016420	0.236385	0.752223	23	33	11	23	30	25
gene:sscle_02g016430	-0.721685	0.289761	323234	95453	65833	105247	97184	91377
gene:sscle_02g016440	-4.28639	3.35875e-09	3807	917	435	109	67	89
gene:sscle_02g016450	0.349877	0.170348	22877	17567	15963	19873	26298	25717
gene:sscle_02g016460	1.98836	2.05745e-09	334	378	240	813	1555	1405
gene:sscle_02g016470	-1.83908	0.00459279	2510	832	405	351	338	359
gene:sscle_02g016480	1.22387	8.41146e-09	1473	1585	1487	2690	3922	4004
gene:sscle_02g016490	0.278815	0.301496	1199	818	871	1018	1205	1282
gene:sscle_02g016500	0.420724	0.0187435	8161	10914	10078	12317	13418	13287
gene:sscle_02g016510	-0.500233	0.433725	7132	33347	26082	15285	15800	15972
gene:sscle_02g016520	0.971851	0.00339498	5766	12196	10089	16476	17825	20715
gene:sscle_02g016530	-6.54102	2.22369e-55	71207	26213	26139	449	435	443
gene:sscle_02g016540	0.197549	0.122074	3078	3238	3390	3506	3895	3730
gene:sscle_02g016550	-0.0494185	0.813417	383	379	424	369	406	371
gene:sscle_02g016560	0.292712	0.152805	5370	6260	6960	6615	8302	7853
gene:sscle_02g016570	-2.96246	0.0102555	30962	5152	4387	3150	812	1234
gene:sscle_02g016580	-2.82853	0.00769968	32016	6780	5986	3870	966	1468
gene:sscle_02g016590	0.0439172	0.829503	1546	1512	1598	1808	1504	1488
gene:sscle_02g016600	0.11487	0.624176	3631	4659	4895	4409	5073	4794
gene:sscle_02g016610	-0.0623253	0.766377	3456	4387	4139	3646	4021	3807
gene:sscle_02g016620	-0.915177	0.00141575	716	412	467	291	268	287
gene:sscle_02g016630	0.953121	2.53872e-06	28213	35957	41099	61153	72244	70410
gene:sscle_02g016640	0.151555	0.376497	1953	2339	2391	2446	2547	2431
gene:sscle_02g016650	-0.486379	0.0935507	2936	1977	1679	1566	1645	1494
gene:sscle_02g016660	0.153196	0.174433	4078	3956	3972	4688	4362	4301
gene:sscle_02g016670	1.62026	9.17494e-28	9753	10260	10994	27444	33436	34443
gene:sscle_02g016680	-0.476474	5.90977e-08	2822	2831	2781	1996	2043	2022
gene:sscle_02g016690	-0.0330217	0.89263	11623	14620	15390	12822	13833	14035
gene:sscle_02g016700	-0.161188	0.658675	15564	8367	10604	9456	10264	11164
gene:sscle_02g016710	-0.582439	0.161465	68516	32141	31514	25195	29783	33290
gene:sscle_02g016720	0.0910915	0.810198	144	97	106	139	116	115
gene:sscle_02g016730	-0.0991172	0.589525	4106	4709	4853	3900	4327	4533
gene:sscle_02g016740	0.497932	3.31653e-05	5062	5315	5618	7240	8082	7266
gene:sscle_02g016750	-0.257093	0.794195	62	18	13	30	25	24
gene:sscle_02g016760	-0.0701464	0.810589	1428	1992	1748	1423	1630	1869
gene:sscle_02g016770	0.477936	0.00907847	4204	4360	4991	5348	6881	6649
gene:sscle_02g016780	0.206007	0.258125	982	1153	1231	1370	1287	1226
gene:sscle_02g016790	0.390036	0.00381592	11292	13039	13530	16153	17066	16394
gene:sscle_02g016800	-0.963047	0.0163318	1721	826	784	674	528	507
gene:sscle_02g016810	-0.0793343	0.756566	6634	4924	4768	5121	5106	5227
gene:sscle_02g016820	1.13844	9.42701e-11	1529	1487	1886	3182	3908	3705
gene:sscle_02g016830	0.023563	0.910488	8911	11004	10322	9685	10666	10382
gene:sscle_02g016840	0.283676	0.00231297	13459	13892	12867	16141	16349	16464
gene:sscle_02g016850	-0.236552	0.0524904	2019	1949	1819	1627	1692	1592
gene:sscle_02g016860	-0.0452996	0.8219	2527	2974	2780	2424	2839	2760
gene:sscle_02g016870	0.771312	0.000222023	3124	2227	2242	3984	4391	4586
gene:sscle_02g016880	-0.337967	0.148459	1417	1015	1045	1003	897	853
gene:sscle_02g016890	0.974002	0.0177763	764	1763	2006	2623	3047	3233
gene:sscle_02g016900	1.38974	3.65444e-06	18788	12670	11148	27955	44545	39141
gene:sscle_02g016910	-0.365111	0.181103	6195	3830	4178	3842	3533	3653
gene:sscle_02g016920	-1.16559	1.66128e-05	1627	1168	1038	689	479	542
gene:sscle_02g016930	0.343279	0.0532718	3383	3560	4132	4186	5131	4733
gene:sscle_02g016940	-0.0882996	0.498709	4810	4677	4761	4236	4420	4745
gene:sscle_02g016950	0.49485	0.00321332	3126	2569	3370	4122	4440	4217
gene:sscle_02g016960	0.188409	0.350324	2801	2109	2267	2617	2790	2772
gene:sscle_02g016970	0.000439002	0.998897	7384	8044	9654	7694	8835	8561
gene:sscle_02g016980	0.144124	0.578857	3865	5323	5273	4731	5848	5401
gene:sscle_02g016990	-0.130342	0.455321	4415	4888	5051	3926	4670	4518
gene:sscle_02g017000	0.0958127	0.680066	1363	1809	1774	1683	1830	1771
gene:sscle_02g017010	0.143962	0.548072	1360	1841	1708	1613	1880	1931
gene:sscle_02g017020	-0.958619	0.00676262	4327	2222	2173	1700	1437	1351
gene:sscle_02g017030	0.24124	0.0915268	1979	1900	1698	2248	2258	2084
gene:sscle_02g017040	-0.309037	0.0883646	43003	53333	48227	34313	40929	41445
gene:sscle_02g017050	1.25491	0.144863	4	8	8	26	14	9
gene:sscle_02g017060	0.344177	0.0285004	2653	3283	2938	3533	3771	3958
gene:sscle_02g017070	0.300193	0.0722602	4808	4676	5426	5445	6671	6243
gene:sscle_02g017080	-0.225158	0.525932	69280	110264	112608	64819	95901	89216
gene:sscle_02g017090	-1.49572	6.6832e-53	19408	17576	17542	6445	6361	6529
gene:sscle_02g017100	-1.55448	2.67756e-21	372	369	410	135	132	125
gene:sscle_02g017110	1.38561	1.8152e-25	2022	1920	2252	4959	5602	5629
gene:sscle_02g017120	1.90779	0.118422	10	4	0	18	23	11
gene:sscle_02g017130	-1.41376	4.77225e-13	3142	3004	3341	1461	1030	1071
gene:sscle_02g017140	-1.87347	1.51788e-14	1996	1477	1172	422	420	425
gene:sscle_02g017150	-0.31669	0.491968	289	170	128	169	155	147
gene:sscle_02g017160	0.208797	0.42615	18570	28056	27574	28676	28665	28414
gene:sscle_02g017170	3.69987	0.000289792	2	1	2	42	15	17
gene:sscle_02g017180	0.0540896	0.806203	14566	18662	17041	16116	18457	17614
gene:sscle_02g017190	-4.27337	1.27361e-22	360	942	809	35	27	47
gene:sscle_02g017200	-0.279106	0.247128	1873	2824	2560	2036	1949	1996
gene:sscle_02g017210	0.598268	0.00121539	2095	1993	2574	2987	3565	3536
gene:sscle_02g017220	-0.110172	0.749655	2469	1452	1774	1812	1887	1578
gene:sscle_02g017230	-1.07988	0.143084	17031	4122	2803	3124	4681	3528
gene:sscle_02g017240	6.27907	4.82102e-65	425	301	340	14612	38045	30154
gene:sscle_02g017250	-1.05847	0.00118824	2074	1151	1051	687	690	676
gene:sscle_02g017260	-0.149597	0.865714	60	17	24	28	38	25
gene:sscle_02g017270	-0.0112596	0.977961	96	135	106	96	109	127
gene:sscle_02g017280	0.00204527	0.997762	169	274	284	199	301	228
gene:sscle_02g017290	0.0213914	0.93905	4887	6628	6931	6173	6114	6434
gene:sscle_02g017300	0.178508	0.447559	5550	4771	3863	5244	5697	5111
gene:sscle_02g017310	0.297459	0.0986846	1845	1643	1467	1877	2208	2003
gene:sscle_02g017320	-0.711919	0.0676321	441	231	245	197	215	149
gene:sscle_02g017330	-0.551022	0.586017	192	34	33	64	76	37
gene:sscle_02g017340	-1.61844	0.0342896	8842	2449	1363	724	2108	1289
gene:sscle_02g017350	-0.479953	8.73924e-05	1657	1767	1738	1152	1237	1312
gene:sscle_02g017360	-0.0489183	0.907505	343	195	248	275	263	223
gene:sscle_02g017370	-0.0195368	0.899908	6048	6363	6127	5720	6175	6392
gene:sscle_02g017380	1.05902	6.57563e-09	4346	4915	5776	9167	11321	10843
gene:sscle_02g017390	0.0849802	0.789302	6955	4967	4307	5775	5530	5910
gene:sscle_02g017400	-0.77317	0.425447	5	10	12	6	7	4
gene:sscle_02g017410	0.59415	0.0179918	303	460	311	556	546	516
gene:sscle_02g017420	-0.270094	0.536247	429	240	202	251	233	239
gene:sscle_02g017430	0.640515	0.0722831	87	63	107	107	154	140
gene:sscle_02g017440	0.395579	0.0238008	10997	13542	13085	14627	17459	17406
gene:sscle_02g017450	-0.0833548	0.700532	3768	3534	2975	2981	3492	3226
gene:sscle_02g017460	0.574619	0.842707	0	1	7	10	0	3
gene:sscle_02g017470	1.1155	0.269936	1	16	15	25	24	19
gene:sscle_02g017480	0.518507	0.34087	5703	19004	18109	18918	20418	21998
gene:sscle_02g017490	-0.771359	0.0181582	6768	9945	10079	3542	6179	5975
gene:sscle_02g017500	0.0253489	0.963289	358	248	347	471	261	240
gene:sscle_02g017510	0.105725	0.695176	357	379	392	470	334	411
gene:sscle_02g017520	-0.134911	0.439458	4064	4639	4889	4411	3864	4104
gene:sscle_02g017530	0.126697	0.943504	21	0	8	8	8	16
gene:sscle_02g017540	-0.679881	0.0319442	183	135	194	127	83	111
gene:sscle_02g017550	-0.763886	0.00123435	668	957	984	482	571	483
gene:sscle_02g017560	-0.111269	0.666915	1030	1376	1363	1134	1290	1065
gene:sscle_02g017570	-0.0398811	0.916536	3872	6093	6381	4604	5622	5673
gene:sscle_02g017580	-0.258525	0.149215	3661	3489	3163	3271	2658	2693
[truncated: 9,372 more rows]

## Sheet: S2d
Table S2d Differential expression analysis between Ssvel1-2_5d vs SsWT_5d performed with DESeq2 for genes in S. sclerotiorum genome (ASM185786v1)
[truncated: 11,371 more rows]
